# Supplementary material for: Identification of reference miRNAs in plasma useful for the study of oestrogen-responsive miRNAs associated with acquired Protein S deficiency in pregnancy
Source: BMC Res Notes. 2017 Jul 25;10:312. doi: 10.1186/s13104-017-2636-3 (PMC5526281; doi:10.1186/s13104-017-2636-3)
Supplement: Supplementary file 1 — Additional file 1. Nanostring raw data. Nanostring raw counts for platelet poor plasma samples and pairwise comparisons between groups. [file 13104_2017_2636_MOESM1_ESM.xls]

## Sheet: NS_H_MIR_V2.1_JT PPP
File Name			20140828_JasmineTay-MiRNA01_PPP-N1_01.RCC	20140828_JasmineTay-MiRNA01_PPP-N3_02.RCC	20140828_JasmineTay-MiRNA01_PPP-N4_03.RCC	20140828_JasmineTay-MiRNA01_PPP-N6_04.RCC	20140828_JasmineTay-MiRNA01_PPP-OC1_05.RCC	20140828_JasmineTay-MiRNA01_PPP-OC2_06.RCC	20140828_JasmineTay-MiRNA01_PPP-OC3_07.RCC	20140828_JasmineTay-MiRNA01_PPP-OC4_08.RCC	20140828_JasmineTay-MiRNA01_PPP-P18_09.RCC	20140828_JasmineTay-MiRNA01_PPP-P21_10.RCC	20140828_JasmineTay-MiRNA01_PPP-P23_11.RCC	20140828_JasmineTay-MiRNA01_PPP-P25_12.RCC	20140828_JasmineTay-MiRNA02_PPP-M7_01.RCC	20140828_JasmineTay-MiRNA02_PPP-M10_02.RCC	20140828_JasmineTay-MiRNA02_PPP-M20_03.RCC	20140828_JasmineTay-MiRNA02_PPP-M21_04.RCC
Description
Sample ID			Non-pregnant 1	Non-pregnant 2	Non-pregnant 3	Non-pregnant 4	Oral Contraceptive 1	Oral Contraceptive 2	Oral Contraceptive 3	Oral Contraceptive 4	Pregnant 1	Pregnant 2	Pregnant 3	Pregnant 4	Male 1	Male 2	Male 3	Male 4
Owner
Sample Date			08/28/2014	08/28/2014	08/28/2014	08/28/2014	08/28/2014	08/28/2014	08/28/2014	08/28/2014	08/28/2014	08/28/2014	08/28/2014	08/28/2014	08/28/2014	08/28/2014	08/28/2014	08/28/2014
File Version			1.7	1.7	1.7	1.7	1.7	1.7	1.7	1.7	1.7	1.7	1.7	1.7	1.7	1.7	1.7	1.7
Gene RLF			NS_H_MIR_V2.1	NS_H_MIR_V2.1	NS_H_MIR_V2.1	NS_H_MIR_V2.1	NS_H_MIR_V2.1	NS_H_MIR_V2.1	NS_H_MIR_V2.1	NS_H_MIR_V2.1	NS_H_MIR_V2.1	NS_H_MIR_V2.1	NS_H_MIR_V2.1	NS_H_MIR_V2.1	NS_H_MIR_V2.1	NS_H_MIR_V2.1	NS_H_MIR_V2.1	NS_H_MIR_V2.1
Comments
Lane ID			1	2	3	4	5	6	7	8	9	10	11	12	1	2	3	4
FOV Count			555	555	555	555	555	555	555	555	555	555	555	555	555	555	555	555
FOV Counted			537	536	527	510	510	519	540	532	517	507	501	535	542	543	542	539
Scanner ID			1210C0069	1210C0069	1210C0069	1210C0069	1210C0069	1210C0069	1210C0069	1210C0069	1210C0069	1210C0069	1210C0069	1210C0069	1210C0069	1210C0069	1210C0069	1210C0069
Stage Position			1	1	1	1	1	1	1	1	1	1	1	1	2	2	2	2
Binding Density			0.28	0.27	0.29	0.28	0.28	0.3	0.26	0.25	0.26	0.25	0.31	0.25	0.28	0.32	0.35	0.28
Messages
Endogenous1	hsa-let-7a-5p	MIMAT0000062	88	73	78	108	69	67	126	53	94	88	58	80	82	97	57	68
Endogenous1	hsa-let-7b-5p	MIMAT0000063	180	79	119	100	115	168	186	180	132	189	92	150	119	205	143	181
Endogenous1	hsa-let-7c	MIMAT0000064	38	28	38	33	26	30	40	38	27	30	18	22	16	18	17	21
Endogenous1	hsa-let-7d-5p	MIMAT0000065	50	40	34	43	33	48	73	34	34	20	32	23	30	31	35	25
Endogenous1	hsa-let-7e-5p	MIMAT0000066	17	16	26	13	12	13	27	23	15	17	10	17	14	13	9	7
Endogenous1	hsa-let-7f-5p	MIMAT0000067	35	16	31	33	15	16	47	28	40	19	19	17	21	16	16	14
Endogenous1	hsa-let-7g-5p	MIMAT0000414	133	76	88	117	81	86	205	171	100	77	59	86	58	98	35	67
Endogenous1	hsa-let-7i-5p	MIMAT0000415	31	20	32	41	19	29	38	24	29	22	14	20	13	16	15	16
Endogenous1	hsa-miR-1	MIMAT0000416	23	29	30	27	24	23	51	32	29	17	18	23	15	19	16	24
Endogenous1	hsa-miR-100-5p	MIMAT0000098	26	28	29	36	20	11	40	33	33	20	29	22	9	21	19	15
Endogenous1	hsa-miR-101-3p	MIMAT0000099	8	8	11	9	12	10	13	12	9	9	10	13	13	14	9	9
Endogenous1	hsa-miR-103a-3p	MIMAT0000101	6	12	12	13	6	1	10	12	5	7	5	8	6	8	6	5
Endogenous1	hsa-miR-105-5p	MIMAT0000102	6	5	16	7	7	13	8	15	17	15	12	4	7	6	1	17
Endogenous1	hsa-miR-106a-5p+hsa-miR-17-5p	MIMAT0000103	68	38	62	53	36	93	86	52	57	110	51	63	90	96	69	82
Endogenous1	hsa-miR-106b-5p	MIMAT0000680	62	38	66	50	38	54	74	61	52	43	41	37	35	48	32	38
Endogenous1	hsa-miR-107	MIMAT0000104	31	26	39	53	37	22	32	27	33	29	33	21	20	22	24	23
Endogenous1	hsa-miR-10a-5p	MIMAT0000253	68	64	63	68	67	68	73	63	61	57	67	55	68	70	61	52
Endogenous1	hsa-miR-10b-5p	MIMAT0000254	7	7	12	12	12	13	11	9	9	4	9	11	1	9	11	13
Endogenous1	hsa-miR-1178	MIMAT0005823	12	8	18	10	9	7	9	10	7	9	8	4	6	7	7	20
Endogenous1	hsa-miR-1179	MIMAT0005824	23	16	23	14	17	20	40	20	22	14	22	15	8	9	8	11
Endogenous1	hsa-miR-1180	MIMAT0005825	6	8	10	9	4	3	13	12	4	10	5	6	2	9	3	9
Endogenous1	hsa-miR-1181	MIMAT0005826	13	9	2	4	8	7	8	13	16	4	7	13	7	10	12	14
Endogenous1	hsa-miR-1182	MIMAT0005827	7	7	17	6	5	6	5	4	6	6	2	7	3	7	7	4
Endogenous1	hsa-miR-1183	MIMAT0005828	60	55	61	54	45	39	79	51	57	30	45	33	39	52	45	50
Endogenous1	hsa-miR-1184	MIMAT0005829	7	3	8	14	3	6	7	4	4	3	3	5	7	6	4	5
Endogenous1	hsa-miR-1185-5p	MIMAT0005798	20	17	18	15	12	11	21	17	9	12	11	12	5	15	5	7
Endogenous1	hsa-miR-1193	MIMAT0015049	10	8	12	9	9	9	10	9	4	8	12	7	7	12	10	2
Endogenous1	hsa-miR-1197	MIMAT0005955	6	11	15	10	10	9	15	10	8	10	13	7	9	17	5	13
Endogenous1	hsa-miR-1200	MIMAT0005863	28	22	26	13	16	11	24	17	17	23	17	12	13	6	12	13
Endogenous1	hsa-miR-1202	MIMAT0005865	21	21	26	13	17	23	25	17	11	25	29	19	16	24	27	16
Endogenous1	hsa-miR-1203	MIMAT0005866	6	7	6	11	9	6	15	5	6	7	9	6	6	8	9	6
Endogenous1	hsa-miR-1204	MIMAT0005868	10	10	11	9	12	9	13	11	10	13	13	13	12	17	8	11
Endogenous1	hsa-miR-1205	MIMAT0005869	28	27	37	27	19	28	25	12	22	20	14	18	12	13	13	11
Endogenous1	hsa-miR-1206	MIMAT0005870	15	21	20	19	16	13	20	23	31	16	12	17	12	25	19	16
Endogenous1	hsa-miR-1207-3p	MIMAT0005872	5	9	9	9	11	14	15	5	8	5	8	3	3	6	10	7
Endogenous1	hsa-miR-1208	MIMAT0005873	5	7	12	6	4	11	6	5	5	6	7	10	4	9	4	5
Endogenous1	hsa-miR-122-5p	MIMAT0000421	103	37	34	31	62	79	42	127	69	50	45	1106	36	102	57	56
Endogenous1	hsa-miR-1224-3p	MIMAT0005459	4	4	10	7	2	6	9	8	10	4	12	5	1	7	4	3
Endogenous1	hsa-miR-1224-5p	MIMAT0005458	13	15	18	7	21	12	30	14	13	7	17	19	7	16	12	10
Endogenous1	hsa-miR-1225-3p	MIMAT0005573	13	19	23	14	24	20	24	16	18	15	19	17	17	23	15	8
Endogenous1	hsa-miR-1225-5p	MIMAT0005572	15	26	20	13	11	17	19	19	21	21	23	9	14	16	19	15
Endogenous1	hsa-miR-1226-3p	MIMAT0005577	35	32	32	43	25	28	35	29	39	36	21	22	20	14	16	18
Endogenous1	hsa-miR-1227	MIMAT0005580	8	4	12	5	9	8	9	6	5	6	11	12	1	10	8	4
Endogenous1	hsa-miR-1228-3p	MIMAT0005583	18	14	17	9	6	11	16	13	9	11	12	10	11	10	19	9
Endogenous1	hsa-miR-1229	MIMAT0005584	4	10	6	8	4	8	9	10	13	10	4	7	9	10	10	10
Endogenous1	hsa-miR-1231	MIMAT0005586	9	10	13	8	10	9	12	15	17	14	6	13	5	6	6	9
Endogenous1	hsa-miR-1233	MIMAT0005588	25	30	37	14	19	17	42	30	23	12	13	23	16	23	17	8
Endogenous1	hsa-miR-1234	MIMAT0005589	22	16	14	14	15	15	17	9	13	12	19	15	13	14	19	10
Endogenous1	hsa-miR-1236	MIMAT0005591	7	8	11	8	5	5	12	8	18	12	10	9	5	8	9	5
Endogenous1	hsa-miR-1237	MIMAT0005592	13	13	14	9	9	11	11	5	7	8	7	8	3	9	8	14
Endogenous1	hsa-miR-1238	MIMAT0005593	64	50	56	39	40	33	58	53	40	37	31	30	37	34	24	25
Endogenous1	hsa-miR-124-3p	MIMAT0000422	9	15	19	9	11	8	11	12	6	6	12	10	6	12	6	4
Endogenous1	hsa-miR-1243	MIMAT0005894	8	6	8	5	5	9	15	6	12	8	13	6	6	7	7	7
Endogenous1	hsa-miR-1244	MIMAT0005896	29	22	32	21	18	22	19	20	29	19	21	22	25	21	26	12
Endogenous1	hsa-miR-1245a	MIMAT0005897	6	7	6	4	7	6	9	2	7	6	1	5	7	6	7	5
Endogenous1	hsa-miR-1245b-3p	MIMAT0019951	22	16	11	15	10	8	12	14	16	6	11	10	9	7	6	7
Endogenous1	hsa-miR-1245b-5p	MIMAT0019950	25	17	16	21	10	21	25	28	25	21	15	25	9	18	7	14
Endogenous1	hsa-miR-1246	MIMAT0005898	1	1	1	1	1	1	1	1	1	1	1	1	1	1	1	1
Endogenous1	hsa-miR-1247-5p	MIMAT0005899	7	6	1	7	8	7	3	6	5	6	2	2	7	7	1	5
Endogenous1	hsa-miR-1248	MIMAT0005900	40	31	34	16	16	11	34	31	23	13	19	16	13	21	4	13
Endogenous1	hsa-miR-1249	MIMAT0005901	5	18	14	14	13	8	14	5	11	13	8	20	11	3	9	12
Endogenous1	hsa-miR-1250	MIMAT0005902	10	5	12	9	9	7	6	12	11	11	8	7	8	8	10	10
Endogenous1	hsa-miR-1251	MIMAT0005903	30	25	18	20	16	8	25	31	17	16	15	13	10	10	13	13
Endogenous1	hsa-miR-1252	MIMAT0005944	14	20	18	19	8	13	22	23	20	15	11	7	17	19	8	24
Endogenous1	hsa-miR-1253	MIMAT0005904	1	1	1	1	1	1	1	1	1	1	1	1	1	1	1	1
Endogenous1	hsa-miR-1254	MIMAT0005905	3	7	7	9	4	10	12	6	8	6	12	5	9	10	5	6
Endogenous1	hsa-miR-1255a	MIMAT0005906	12	10	9	11	7	12	15	14	7	20	17	15	14	16	12	13
Endogenous1	hsa-miR-1255b-5p	MIMAT0005945	54	40	41	40	29	32	49	55	28	25	42	30	23	26	30	40
Endogenous1	hsa-miR-1256	MIMAT0005907	8	10	5	9	7	9	8	10	17	13	4	8	7	11	6	6
Endogenous1	hsa-miR-1257	MIMAT0005908	45	46	48	27	38	43	50	46	56	18	39	23	28	42	27	15
Endogenous1	hsa-miR-1258	MIMAT0005909	18	17	20	28	19	13	17	26	24	22	12	11	10	22	12	9
Endogenous1	hsa-miR-125a-3p	MIMAT0004602	28	22	27	20	29	40	39	22	30	46	40	35	39	43	34	25
Endogenous1	hsa-miR-125a-5p	MIMAT0000443	13	14	8	14	10	16	15	16	7	14	17	10	9	10	11	7
Endogenous1	hsa-miR-125b-5p	MIMAT0000423	1	1	1	1	1	1	1	1	1	1	1	1	1	1	1	1
Endogenous1	hsa-miR-126-3p	MIMAT0000445	99	65	76	166	89	86	147	68	57	89	63	62	107	103	66	74
Endogenous1	hsa-miR-1260a	MIMAT0005911	7	4	6	8	6	7	10	17	9	6	9	8	7	6	6	6
Endogenous1	hsa-miR-1260b	MIMAT0015041	7	11	14	10	8	6	11	9	11	12	8	7	5	5	4	9
Endogenous1	hsa-miR-1261	MIMAT0005913	5	9	9	9	15	7	7	7	6	6	3	4	4	8	10	8
Endogenous1	hsa-miR-1262	MIMAT0005914	3	12	20	2	10	4	11	18	17	10	10	14	12	7	10	5
Endogenous1	hsa-miR-1263	MIMAT0005915	3	2	2	5	2	3	2	4	2	4	4	7	3	4	4	8
Endogenous1	hsa-miR-1264	MIMAT0005791	13	7	9	9	14	7	11	9	8	9	7	15	5	9	16	14
Endogenous1	hsa-miR-1265	MIMAT0005918	9	9	10	9	11	5	13	11	12	9	16	15	12	14	13	9
Endogenous1	hsa-miR-1266	MIMAT0005920	5	11	9	14	4	6	12	10	11	7	7	10	6	8	2	2
Endogenous1	hsa-miR-1267	MIMAT0005921	25	21	24	8	11	16	28	16	13	11	9	12	7	10	9	8
Endogenous1	hsa-miR-1268a	MIMAT0005922	26	28	22	17	15	18	22	13	17	19	21	26	10	12	22	17
Endogenous1	hsa-miR-1268b	MIMAT0018925	12	8	8	8	2	5	2	6	11	2	10	7	2	9	2	7
Endogenous1	hsa-miR-1269a	MIMAT0005923	14	22	22	13	16	10	17	13	20	10	7	21	8	12	9	11
Endogenous1	hsa-miR-1269b	MIMAT0019059	8	9	8	9	11	9	11	16	9	3	7	6	10	12	9	10
Endogenous1	hsa-miR-127-3p	MIMAT0000446	15	7	5	13	9	9	11	14	13	5	8	7	6	8	14	8
Endogenous1	hsa-miR-127-5p	MIMAT0004604	23	21	26	22	22	17	34	25	12	18	7	22	11	9	9	9
Endogenous1	hsa-miR-1270	MIMAT0005924	12	9	9	16	9	12	11	15	13	9	15	12	11	17	14	10
Endogenous1	hsa-miR-1271-5p	MIMAT0005796	9	10	14	8	14	7	11	12	13	16	7	7	7	7	11	7
Endogenous1	hsa-miR-1272	MIMAT0005925	25	21	19	23	24	19	30	27	28	13	22	16	18	20	9	11
Endogenous1	hsa-miR-1273a	MIMAT0005926	12	14	6	13	3	9	18	13	14	5	13	10	13	12	10	3
Endogenous1	hsa-miR-1273c	MIMAT0015017	9	16	10	10	5	7	8	10	8	2	9	9	12	10	6	6
Endogenous1	hsa-miR-1273d	MIMAT0015090	23	28	16	10	14	20	20	18	24	10	13	12	4	21	9	5
Endogenous1	hsa-miR-1273e	MIMAT0018079	11	22	24	19	5	17	20	15	23	14	13	20	20	19	15	18
Endogenous1	hsa-miR-1273f	MIMAT0020601	6	10	13	10	13	9	14	10	18	4	13	8	9	11	5	8
Endogenous1	hsa-miR-1273g-5p	MIMAT0020602	5	14	10	9	12	14	9	12	14	6	6	7	7	6	11	10
Endogenous1	hsa-miR-1275	MIMAT0005929	8	15	10	17	19	14	14	18	16	15	11	10	19	13	12	12
Endogenous1	hsa-miR-1276	MIMAT0005930	11	6	16	11	12	7	16	14	11	11	6	14	8	13	9	9
Endogenous1	hsa-miR-1277-3p	MIMAT0005933	8	13	18	13	10	8	14	6	18	10	11	7	10	11	15	14
Endogenous1	hsa-miR-1278	MIMAT0005936	4	5	4	6	5	7	8	5	13	1	5	3	6	11	3	9
Endogenous1	hsa-miR-1279	MIMAT0005937	11	18	8	10	11	11	20	13	14	13	10	16	16	17	14	14
Endogenous1	hsa-miR-128	MIMAT0000424	29	29	27	18	17	17	38	18	18	13	14	19	9	15	9	14
Endogenous1	hsa-miR-1280	MIMAT0005946	4	9	6	3	6	6	4	4	8	3	4	4	1	3	3	5
Endogenous1	hsa-miR-1281	MIMAT0005939	12	14	12	7	10	12	18	12	18	10	7	11	23	17	18	8
Endogenous1	hsa-miR-1282	MIMAT0005940	11	14	9	7	7	10	14	6	20	8	9	8	6	15	9	4
Endogenous1	hsa-miR-1283	MIMAT0005799	1	1	1	1	1	1	1	1	1	1	1	1	1	1	1	1
Endogenous1	hsa-miR-1284	MIMAT0005941	25	27	19	18	9	10	36	24	19	16	13	16	10	13	7	10
Endogenous1	hsa-miR-1285-3p	MIMAT0005876	13	9	11	6	13	13	9	3	3	6	7	2	12	10	13	8
Endogenous1	hsa-miR-1286	MIMAT0005877	29	21	22	24	15	12	37	25	26	21	23	17	17	20	14	17
Endogenous1	hsa-miR-1287	MIMAT0005878	11	9	11	10	5	6	16	11	8	7	7	5	3	14	7	9
Endogenous1	hsa-miR-1288	MIMAT0005942	21	21	15	15	16	8	25	19	9	12	10	16	7	11	14	17
Endogenous1	hsa-miR-1289	MIMAT0005879	8	4	6	10	5	6	11	16	11	10	7	10	9	8	10	5
Endogenous1	hsa-miR-129-2-3p	MIMAT0004605	36	21	18	21	14	8	24	20	31	18	21	14	9	15	7	13
Endogenous1	hsa-miR-129-5p	MIMAT0000242	7	9	9	10	6	10	10	7	16	8	9	9	5	15	9	6
Endogenous1	hsa-miR-1290	MIMAT0005880	39	27	32	23	19	31	35	25	20	27	43	40	21	23	18	18
Endogenous1	hsa-miR-1291	MIMAT0005881	7	8	10	18	4	7	13	14	14	14	13	12	9	5	11	13
Endogenous1	hsa-miR-1292	MIMAT0005943	8	9	8	8	4	8	9	6	9	4	9	14	5	5	7	7
Endogenous1	hsa-miR-1293	MIMAT0005883	9	4	4	6	9	8	7	8	10	9	11	5	9	2	9	12
Endogenous1	hsa-miR-1294	MIMAT0005884	15	5	7	7	7	7	6	7	6	5	7	5	4	7	4	2
Endogenous1	hsa-miR-1295a	MIMAT0005885	9	4	10	10	8	8	15	11	7	6	4	4	4	5	5	8
Endogenous1	hsa-miR-1296	MIMAT0005794	1	4	6	6	3	8	5	2	5	1	9	4	4	8	4	3
Endogenous1	hsa-miR-1297	MIMAT0005886	13	17	17	17	14	18	22	22	15	17	21	18	12	6	13	11
Endogenous1	hsa-miR-1298	MIMAT0005800	8	15	12	9	3	8	16	8	10	8	14	13	4	13	5	4
Endogenous1	hsa-miR-1299	MIMAT0005887	14	15	12	12	4	12	10	13	5	10	8	7	5	10	5	7
Endogenous1	hsa-miR-1301	MIMAT0005797	2	5	4	7	5	6	10	11	3	7	3	3	5	7	5	2
Endogenous1	hsa-miR-1302	MIMAT0005890	10	7	12	7	15	10	15	8	9	11	8	11	12	8	8	9
Endogenous1	hsa-miR-1303	MIMAT0005891	14	8	13	8	10	12	6	13	10	10	14	10	9	17	8	10
Endogenous1	hsa-miR-1304-5p	MIMAT0005892	9	8	11	9	7	7	10	6	8	16	7	16	7	7	7	7
Endogenous1	hsa-miR-1305	MIMAT0005893	14	19	14	13	5	11	17	12	27	12	9	12	8	12	11	13
Endogenous1	hsa-miR-1306-3p	MIMAT0005950	12	11	15	4	11	8	11	10	5	10	9	9	8	13	7	8
Endogenous1	hsa-miR-1307-3p	MIMAT0005951	15	15	6	16	20	9	11	6	10	10	11	8	13	10	17	13
Endogenous1	hsa-miR-130a-3p	MIMAT0000425	33	14	17	37	18	29	24	24	22	36	21	16	20	25	13	13
Endogenous1	hsa-miR-130b-3p	MIMAT0000691	6	9	13	11	5	6	18	11	13	7	12	7	8	8	8	6
Endogenous1	hsa-miR-132-3p	MIMAT0000426	24	18	16	15	14	11	29	22	21	16	19	12	10	14	8	18
Endogenous1	hsa-miR-1321	MIMAT0005952	8	11	11	14	11	15	13	12	9	19	13	15	9	16	10	13
Endogenous1	hsa-miR-1322	MIMAT0005953	21	17	21	10	19	12	16	13	18	14	19	18	16	23	17	9
Endogenous1	hsa-miR-1323	MIMAT0005795	41	41	43	41	28	25	47	42	48	51	37	41	27	31	28	25
Endogenous1	hsa-miR-1324	MIMAT0005956	12	12	15	17	12	10	29	17	16	12	9	6	5	12	10	7
Endogenous1	hsa-miR-133a	MIMAT0000427	8	12	2	10	11	8	12	8	9	4	9	4	4	6	6	5
Endogenous1	hsa-miR-133b	MIMAT0000770	17	8	16	17	7	16	27	21	19	11	12	13	17	20	19	9
Endogenous1	hsa-miR-134	MIMAT0000447	9	11	7	11	8	7	11	9	5	6	3	10	6	7	4	14
Endogenous1	hsa-miR-135a-5p	MIMAT0000428	10	11	7	6	7	5	14	6	8	10	7	4	13	8	5	4
Endogenous1	hsa-miR-135b-5p	MIMAT0000758	32	22	28	19	20	15	31	29	17	13	20	15	9	16	13	11
Endogenous1	hsa-miR-136-5p	MIMAT0000448	4	5	5	6	5	5	11	8	7	8	5	9	5	2	7	11
Endogenous1	hsa-miR-137	MIMAT0000429	10	5	12	8	12	10	16	11	6	12	7	8	6	16	4	11
Endogenous1	hsa-miR-138-5p	MIMAT0000430	19	23	23	19	13	31	28	19	23	13	18	19	21	23	17	22
Endogenous1	hsa-miR-139-3p	MIMAT0004552	33	29	27	22	15	14	36	35	29	28	18	12	16	18	12	11
Endogenous1	hsa-miR-139-5p	MIMAT0000250	13	10	18	6	7	8	7	11	8	6	9	8	10	13	10	5
Endogenous1	hsa-miR-140-3p	MIMAT0004597	16	14	15	12	5	10	18	19	9	8	10	12	10	12	13	3
Endogenous1	hsa-miR-140-5p	MIMAT0000431	24	25	34	29	20	17	35	22	25	16	17	23	16	25	15	17
Endogenous1	hsa-miR-141-3p	MIMAT0000432	57	33	41	24	20	36	55	42	46	29	30	37	19	22	20	23
Endogenous1	hsa-miR-142-3p	MIMAT0000434	96	72	78	144	83	93	138	40	69	62	67	50	58	53	38	37
Endogenous1	hsa-miR-142-5p	MIMAT0000433	22	25	26	17	12	16	30	22	26	21	18	18	17	19	20	14
Endogenous1	hsa-miR-143-3p	MIMAT0000435	1	1	1	1	1	1	1	1	1	1	1	1	1	1	1	1
Endogenous1	hsa-miR-144-3p	MIMAT0000436	210	140	143	244	96	52	182	281	153	190	58	103	1	88	35	140
Endogenous1	hsa-miR-145-5p	MIMAT0000437	18	23	28	16	9	12	25	26	21	20	16	17	11	12	12	8
Endogenous1	hsa-miR-1468	MIMAT0006789	8	10	10	7	9	12	12	8	9	6	9	5	8	8	10	5
Endogenous1	hsa-miR-1469	MIMAT0007347	6	2	14	6	3	3	6	3	9	9	6	7	4	11	5	4
Endogenous1	hsa-miR-146a-5p	MIMAT0000449	29	25	27	38	20	27	28	27	27	18	26	23	35	21	21	18
Endogenous1	hsa-miR-146b-3p	MIMAT0004766	11	13	10	12	7	9	14	7	15	17	8	10	13	14	13	11
Endogenous1	hsa-miR-146b-5p	MIMAT0002809	11	10	10	5	6	10	11	7	13	14	10	13	5	11	15	5
Endogenous1	hsa-miR-1470	MIMAT0007348	7	12	12	4	4	4	12	10	11	4	9	9	7	13	10	8
Endogenous1	hsa-miR-1471	MIMAT0007349	6	8	9	6	9	7	9	7	5	7	6	5	5	8	7	2
Endogenous1	hsa-miR-147a	MIMAT0000251	11	9	8	6	14	7	7	6	14	11	7	7	4	6	10	7
Endogenous1	hsa-miR-147b	MIMAT0004928	5	13	8	9	8	7	12	15	16	5	16	9	8	12	10	13
Endogenous1	hsa-miR-148a-3p	MIMAT0000243	29	22	31	27	20	25	17	30	19	40	29	79	18	33	23	27
Endogenous1	hsa-miR-148b-3p	MIMAT0000759	43	37	43	57	42	59	63	41	45	57	53	39	39	38	36	34
Endogenous1	hsa-miR-149-5p	MIMAT0000450	70	70	103	84	82	80	86	71	91	65	68	62	90	100	78	71
Endogenous1	hsa-miR-150-5p	MIMAT0000451	91	34	60	137	72	47	76	59	33	65	79	85	74	81	44	57
Endogenous1	hsa-miR-151a-3p	MIMAT0000757	14	4	22	17	14	12	20	19	12	18	11	17	9	19	10	15
Endogenous1	hsa-miR-151a-5p	MIMAT0004697	10	9	9	9	7	12	18	10	17	6	3	10	9	9	6	10
Endogenous1	hsa-miR-151b	MIMAT0010214	13	18	12	15	10	14	17	9	8	10	6	9	15	10	11	8
Endogenous1	hsa-miR-152	MIMAT0000438	15	17	9	13	18	14	18	23	25	15	16	11	12	13	13	16
Endogenous1	hsa-miR-153	MIMAT0000439	41	33	30	28	31	20	37	28	22	12	20	24	15	20	17	13
Endogenous1	hsa-miR-1537	MIMAT0007399	4	3	6	8	6	8	5	1	8	5	2	4	2	6	2	4
Endogenous1	hsa-miR-1538	MIMAT0007400	4	9	13	6	5	4	5	15	7	6	4	7	5	6	9	7
Endogenous1	hsa-miR-1539	MIMAT0007401	10	13	10	16	11	3	16	12	10	13	12	7	12	15	11	15
Endogenous1	hsa-miR-154-5p	MIMAT0000452	25	17	21	13	9	13	25	16	17	9	13	14	5	6	5	8
Endogenous1	hsa-miR-155-5p	MIMAT0000646	1	1	1	1	1	1	1	1	1	1	10	1	1	1	1	1
Endogenous1	hsa-miR-15a-5p	MIMAT0000068	57	33	46	65	29	28	69	47	51	45	28	31	30	18	18	45
Endogenous1	hsa-miR-15b-5p	MIMAT0000417	58	44	51	92	28	53	66	52	54	44	27	33	35	37	39	34
Endogenous1	hsa-miR-16-5p	MIMAT0000069	1049	576	670	768	768	1276	1050	818	761	1983	920	1019	1217	1869	1161	1146
Endogenous1	hsa-miR-181a-5p	MIMAT0000256	12	13	12	21	15	9	10	9	14	16	17	12	13	15	8	11
Endogenous1	hsa-miR-181b-5p+hsa-miR-181d	MIMAT0000257	5	12	12	10	9	10	10	7	12	9	5	8	8	6	7	7
Endogenous1	hsa-miR-181c-5p	MIMAT0000258	3	11	8	8	10	7	10	8	8	8	2	3	11	10	7	9
Endogenous1	hsa-miR-182-5p	MIMAT0000259	9	7	13	11	7	7	7	13	8	4	15	10	15	9	13	9
Endogenous1	hsa-miR-1825	MIMAT0006765	33	17	18	26	17	19	36	23	22	25	14	20	13	9	7	8
Endogenous1	hsa-miR-1827	MIMAT0006767	28	28	30	19	20	17	35	21	17	9	22	21	11	18	10	17
Endogenous1	hsa-miR-183-5p	MIMAT0000261	12	9	15	7	16	12	13	22	11	12	7	8	9	12	13	10
Endogenous1	hsa-miR-184	MIMAT0000454	8	8	6	10	6	9	2	11	12	6	5	5	9	3	3	6
Endogenous1	hsa-miR-185-5p	MIMAT0000455	37	25	34	26	43	60	50	40	34	65	39	33	49	41	29	30
Endogenous1	hsa-miR-186-5p	MIMAT0000456	21	25	23	27	14	27	32	21	34	20	18	22	10	29	24	17
Endogenous1	hsa-miR-187-3p	MIMAT0000262	11	8	11	11	9	8	12	8	9	5	11	8	6	6	10	6
Endogenous1	hsa-miR-188-3p	MIMAT0004613	12	12	23	7	7	5	13	6	8	3	16	10	9	12	8	18
Endogenous1	hsa-miR-188-5p	MIMAT0000457	58	62	62	61	41	49	37	65	55	51	54	58	41	47	61	51
Endogenous1	hsa-miR-18a-5p	MIMAT0000072	8	12	19	10	12	16	18	8	12	12	12	13	9	11	8	14
Endogenous1	hsa-miR-18b-5p	MIMAT0001412	5	5	6	6	8	4	7	6	4	4	11	5	7	5	6	6
Endogenous1	hsa-miR-1908	MIMAT0007881	32	13	13	15	14	8	21	25	27	18	18	4	18	10	10	13
Endogenous1	hsa-miR-1909-3p	MIMAT0007883	18	12	13	16	11	13	21	19	12	10	13	13	15	15	17	14
Endogenous1	hsa-miR-190a	MIMAT0000458	11	10	10	12	5	5	10	8	8	8	13	14	13	11	15	7
Endogenous1	hsa-miR-190b	MIMAT0004929	4	5	8	8	5	10	6	2	7	6	7	4	1	6	4	6
Endogenous1	hsa-miR-191-5p	MIMAT0000440	37	25	27	69	18	38	50	24	33	39	20	20	16	30	24	26
Endogenous1	hsa-miR-1910	MIMAT0007884	5	3	6	3	2	3	8	5	6	5	7	7	4	6	4	4
Endogenous1	hsa-miR-1911-5p	MIMAT0007885	21	24	19	21	17	14	25	15	27	15	19	16	15	15	14	15
Endogenous1	hsa-miR-1912	MIMAT0007887	3	9	11	11	5	6	9	7	16	10	16	7	7	10	9	4
Endogenous1	hsa-miR-1913	MIMAT0007888	12	15	15	12	8	15	22	10	12	14	11	19	13	9	13	10
Endogenous1	hsa-miR-1914-5p	MIMAT0007889	4	6	7	11	4	12	9	6	8	5	7	11	6	11	3	5
Endogenous1	hsa-miR-1915-3p	MIMAT0007892	14	8	12	9	8	5	11	5	8	9	8	9	12	10	5	11
Endogenous1	hsa-miR-192-5p	MIMAT0000222	77	69	68	57	54	68	90	83	58	65	56	74	45	59	37	43
Endogenous1	hsa-miR-193a-3p	MIMAT0000459	9	13	13	9	15	11	15	12	8	8	10	8	8	3	10	6
Endogenous1	hsa-miR-193a-5p	MIMAT0004614	13	8	6	12	8	12	6	12	13	6	9	8	3	15	7	12
Endogenous1	hsa-miR-193b-3p	MIMAT0002819	9	11	15	12	10	15	16	18	10	15	17	11	16	9	10	11
Endogenous1	hsa-miR-194-5p	MIMAT0000460	8	11	11	12	5	5	8	13	6	10	8	11	9	12	6	10
Endogenous1	hsa-miR-195-5p	MIMAT0000461	30	34	31	23	30	31	27	33	32	21	28	19	12	20	20	17
Endogenous1	hsa-miR-196a-5p	MIMAT0000226	28	31	37	31	17	30	40	22	48	22	39	23	16	19	16	12
Endogenous1	hsa-miR-196b-5p	MIMAT0001080	19	22	20	11	17	13	24	22	12	18	17	21	7	10	9	13
Endogenous1	hsa-miR-197-3p	MIMAT0000227	25	13	32	56	23	21	30	13	24	23	17	19	15	20	9	14
Endogenous1	hsa-miR-1972	MIMAT0009447	18	15	23	14	18	10	21	12	19	16	13	13	11	12	8	16
Endogenous1	hsa-miR-1973	MIMAT0009448	8	6	8	8	3	12	13	13	5	5	8	8	6	6	7	8
Endogenous1	hsa-miR-1976	MIMAT0009451	13	6	10	5	4	6	10	7	2	8	6	8	2	8	6	11
Endogenous1	hsa-miR-198	MIMAT0000228	40	26	30	22	15	14	32	30	16	11	18	18	16	9	8	10
Endogenous1	hsa-miR-199a-3p+hsa-miR-199b-3p	MIMAT0000232	26	21	16	54	18	33	31	19	20	27	11	18	13	14	9	18
Endogenous1	hsa-miR-199a-5p	MIMAT0000231	18	20	27	28	17	14	26	23	16	14	16	18	17	27	8	18
Endogenous1	hsa-miR-199b-5p	MIMAT0000263	3	3	7	3	5	4	12	4	4	8	3	6	8	8	3	5
Endogenous1	hsa-miR-19a-3p	MIMAT0000073	44	40	36	36	26	50	41	46	39	55	36	22	27	62	20	29
Endogenous1	hsa-miR-19b-3p	MIMAT0000074	88	72	75	70	68	111	87	79	107	149	82	94	109	141	75	87
Endogenous1	hsa-miR-200a-3p	MIMAT0000682	14	18	13	11	8	6	22	14	14	7	12	11	12	13	10	6
Endogenous1	hsa-miR-200b-3p	MIMAT0000318	14	17	18	16	12	13	17	15	18	10	24	14	11	12	9	12
Endogenous1	hsa-miR-200c-3p	MIMAT0000617	10	6	11	8	8	9	12	9	5	9	3	12	5	15	12	7
Endogenous1	hsa-miR-202-3p	MIMAT0002811	10	8	7	11	5	5	5	11	7	7	12	8	6	7	9	8
Endogenous1	hsa-miR-203	MIMAT0000264	8	10	9	13	6	7	5	8	19	6	7	8	6	13	9	10
Endogenous1	hsa-miR-204-5p	MIMAT0000265	8	11	10	14	8	13	11	14	12	9	4	7	9	5	11	9
Endogenous1	hsa-miR-205-5p	MIMAT0000266	12	8	14	14	13	8	12	13	10	19	15	11	12	19	10	11
Endogenous1	hsa-miR-2052	MIMAT0009977	30	16	16	12	11	15	17	17	19	12	5	7	9	11	15	8
Endogenous1	hsa-miR-2053	MIMAT0009978	21	22	17	19	12	9	19	14	28	18	18	20	16	14	16	18
Endogenous1	hsa-miR-2054	MIMAT0009979	9	11	10	11	7	9	18	12	15	13	6	10	4	10	8	9
Endogenous1	hsa-miR-206	MIMAT0000462	12	8	13	11	9	18	18	13	15	13	13	12	11	9	12	14
Endogenous1	hsa-miR-208a	MIMAT0000241	15	11	9	13	9	9	19	11	10	8	10	9	10	15	16	11
Endogenous1	hsa-miR-208b	MIMAT0004960	6	12	9	5	6	2	8	7	9	9	7	5	4	6	5	7
Endogenous1	hsa-miR-20a-5p+hsa-miR-20b-5p	MIMAT0000075	113	62	67	106	84	119	120	83	82	159	85	80	77	147	73	96
Endogenous1	hsa-miR-21-5p	MIMAT0000076	1	1	1	1	1	1	1	1	1	1	1	1	1	1	1	1
Endogenous1	hsa-miR-210	MIMAT0000267	10	8	12	6	8	7	9	11	6	7	7	9	11	6	9	11
Endogenous1	hsa-miR-211-5p	MIMAT0000268	6	5	11	3	4	2	12	11	5	4	3	4	7	6	7	8
Endogenous1	hsa-miR-2110	MIMAT0010133	17	25	14	13	12	11	30	23	18	15	15	15	17	22	14	7
Endogenous1	hsa-miR-2113	MIMAT0009206	16	18	19	19	21	9	25	8	9	12	15	11	15	24	12	9
Endogenous1	hsa-miR-2114-5p	MIMAT0011156	7	9	8	4	6	4	4	5	5	8	6	8	5	9	9	5
Endogenous1	hsa-miR-2115-5p	MIMAT0011158	6	5	3	4	3	5	5	7	6	3	3	7	7	5	5	7
Endogenous1	hsa-miR-2116-5p	MIMAT0011160	95	108	120	75	85	89	126	81	127	42	79	59	48	74	51	43
Endogenous1	hsa-miR-2117	MIMAT0011162	23	29	38	13	17	32	22	29	23	19	13	20	21	30	19	18
Endogenous1	hsa-miR-212-3p	MIMAT0000269	15	20	11	19	11	18	24	17	18	14	20	17	10	20	15	16
Endogenous1	hsa-miR-214-3p	MIMAT0000271	8	7	10	8	10	12	10	9	8	7	8	12	10	6	3	14
Endogenous1	hsa-miR-215	MIMAT0000272	25	28	41	17	14	19	28	21	33	20	18	22	10	11	15	12
Endogenous1	hsa-miR-216a	MIMAT0000273	22	39	23	25	15	16	31	29	23	22	25	13	18	13	22	14
Endogenous1	hsa-miR-216b	MIMAT0004959	47	42	55	28	36	33	38	41	34	32	35	21	28	30	30	25
Endogenous1	hsa-miR-217	MIMAT0000274	17	28	23	21	21	14	30	20	25	13	15	19	15	14	12	15
Endogenous1	hsa-miR-218-5p	MIMAT0000275	37	34	24	29	21	26	41	37	32	16	23	10	15	19	16	13
Endogenous1	hsa-miR-219-1-3p	MIMAT0004567	5	9	8	9	8	13	9	7	9	10	10	7	5	9	9	3
Endogenous1	hsa-miR-219-2-3p	MIMAT0004675	10	9	11	12	14	10	9	21	9	12	15	6	9	9	17	9
Endogenous1	hsa-miR-219-5p	MIMAT0000276	12	22	14	20	14	11	20	11	16	15	12	8	16	16	14	14
Endogenous1	hsa-miR-22-3p	MIMAT0000077	31	21	28	27	30	41	32	33	25	57	27	71	38	50	29	29
Endogenous1	hsa-miR-221-3p	MIMAT0000278	15	12	7	22	16	11	23	10	22	14	9	15	15	18	8	6
Endogenous1	hsa-miR-222-3p	MIMAT0000279	52	42	56	56	69	70	54	55	53	58	48	51	51	70	49	34
Endogenous1	hsa-miR-223-3p	MIMAT0000280	170	151	135	1151	170	201	392	169	184	508	98	181	104	177	55	132
Endogenous1	hsa-miR-224-5p	MIMAT0000281	15	13	22	17	11	20	26	15	17	15	14	17	8	14	13	11
Endogenous1	hsa-miR-2276	MIMAT0011775	17	15	22	18	21	21	11	20	20	18	17	14	13	24	14	15
Endogenous1	hsa-miR-2277-3p	MIMAT0011777	39	39	29	21	21	23	35	24	20	21	17	20	20	14	17	16
Endogenous1	hsa-miR-2277-5p	MIMAT0017352	6	10	10	2	5	6	3	9	5	5	10	8	7	7	10	4
Endogenous1	hsa-miR-2278	MIMAT0011778	11	7	12	9	5	4	4	6	8	9	6	5	4	9	8	3
Endogenous1	hsa-miR-23a-3p	MIMAT0000078	57	45	45	117	61	55	84	49	61	91	36	67	51	54	27	34
Endogenous1	hsa-miR-23b-3p	MIMAT0000418	4	9	6	19	8	7	8	9	16	10	10	7	7	13	16	9
Endogenous1	hsa-miR-23c	MIMAT0018000	23	10	17	15	14	13	11	16	15	7	13	9	9	18	15	15
Endogenous1	hsa-miR-24-3p	MIMAT0000080	13	13	13	17	17	14	16	9	17	22	9	19	8	15	5	9
Endogenous1	hsa-miR-25-3p	MIMAT0000081	235	195	189	224	182	239	253	225	229	392	239	250	200	328	208	194
Endogenous1	hsa-miR-2682-5p	MIMAT0013517	80	67	77	59	67	71	94	64	74	75	72	77	71	86	71	69
Endogenous1	hsa-miR-26a-5p	MIMAT0000082	52	42	78	61	58	41	68	47	44	38	45	33	40	42	46	23
Endogenous1	hsa-miR-26b-5p	MIMAT0000083	82	20	44	51	50	46	103	86	49	53	47	40	43	93	36	72
Endogenous1	hsa-miR-27a-3p	MIMAT0000084	5	12	12	10	10	2	16	8	8	11	11	3	7	8	15	8
Endogenous1	hsa-miR-27b-3p	MIMAT0000419	31	26	23	29	11	20	21	31	22	13	17	23	11	22	4	11
Endogenous1	hsa-miR-28-3p	MIMAT0004502	29	21	26	33	19	23	32	31	26	15	29	13	14	11	10	11
Endogenous1	hsa-miR-28-5p	MIMAT0000085	19	15	13	21	13	13	31	22	19	8	21	17	14	23	15	15
Endogenous1	hsa-miR-296-3p	MIMAT0004679	5	11	6	3	7	8	10	5	8	8	6	5	4	10	5	10
Endogenous1	hsa-miR-296-5p	MIMAT0000690	7	17	12	7	16	8	16	17	10	18	10	8	9	17	4	10
Endogenous1	hsa-miR-297	MIMAT0004450	38	31	30	37	30	25	37	36	26	24	27	26	34	37	26	29
Endogenous1	hsa-miR-298	MIMAT0004901	9	4	9	5	5	7	8	9	5	8	3	7	6	8	3	3
Endogenous1	hsa-miR-299-3p	MIMAT0000687	12	13	17	12	12	9	20	13	12	20	9	9	7	8	10	17
Endogenous1	hsa-miR-299-5p	MIMAT0002890	12	12	7	9	9	5	14	14	9	12	7	9	5	9	5	7
Endogenous1	hsa-miR-29a-3p	MIMAT0000086	5	10	16	19	13	14	20	16	18	15	14	16	9	7	13	11
Endogenous1	hsa-miR-29b-3p	MIMAT0000100	14	9	18	12	10	20	20	14	14	11	8	9	10	14	9	13
Endogenous1	hsa-miR-29c-3p	MIMAT0000681	25	34	32	29	19	25	43	27	29	34	23	20	14	19	22	16
Endogenous1	hsa-miR-300	MIMAT0004903	8	14	12	8	11	5	13	8	10	12	7	15	9	7	10	11
Endogenous1	hsa-miR-301a-3p	MIMAT0000688	17	11	14	16	9	11	15	15	19	14	15	10	12	19	9	20
Endogenous1	hsa-miR-301b	MIMAT0004958	11	12	11	8	11	13	11	8	12	8	12	13	9	10	16	5
Endogenous1	hsa-miR-302a-3p	MIMAT0000684	5	4	9	9	9	7	8	9	10	7	13	13	5	12	8	9
Endogenous1	hsa-miR-302b-3p	MIMAT0000715	54	42	43	47	28	24	51	44	33	42	34	36	19	21	23	25
Endogenous1	hsa-miR-302c-3p	MIMAT0000717	17	17	26	13	16	26	33	19	25	15	19	15	21	8	10	11
Endogenous1	hsa-miR-302d-3p	MIMAT0000718	205	166	150	173	133	157	187	192	161	144	154	160	130	144	130	143
Endogenous1	hsa-miR-302e	MIMAT0005931	22	27	25	18	20	21	27	31	23	10	13	21	12	16	13	12
Endogenous1	hsa-miR-302f	MIMAT0005932	36	34	35	19	14	25	34	28	22	14	21	21	10	17	18	23
Endogenous1	hsa-miR-30a-5p	MIMAT0000087	14	18	19	15	22	19	19	25	13	15	15	20	16	24	21	18
Endogenous1	hsa-miR-30b-5p	MIMAT0000420	17	20	29	31	22	18	37	19	28	22	16	20	18	25	17	19
Endogenous1	hsa-miR-30c-5p	MIMAT0000244	6	3	6	9	5	6	7	7	8	5	6	5	6	7	4	7
Endogenous1	hsa-miR-30d-5p	MIMAT0000245	20	22	18	26	13	23	31	10	30	22	13	16	8	31	17	17
Endogenous1	hsa-miR-30e-5p	MIMAT0000692	73	78	93	84	71	82	85	70	79	59	92	63	62	92	74	60
Endogenous1	hsa-miR-31-5p	MIMAT0000089	10	11	11	5	10	11	14	19	11	10	11	16	12	13	10	8
Endogenous1	hsa-miR-3123	MIMAT0014985	5	2	16	6	8	10	9	11	4	2	3	3	8	10	5	8
Endogenous1	hsa-miR-3127-5p	MIMAT0014990	7	6	10	7	4	6	3	7	3	6	4	2	4	4	6	5
Endogenous1	hsa-miR-3131	MIMAT0014996	13	13	12	10	5	11	8	15	10	8	15	7	7	13	3	15
Endogenous1	hsa-miR-3136-5p	MIMAT0015003	38	22	42	24	16	29	36	27	26	21	29	20	13	17	10	13
Endogenous1	hsa-miR-3141	MIMAT0015010	37	35	35	24	27	4	41	23	26	15	17	13	20	23	14	14
Endogenous1	hsa-miR-3144-5p	MIMAT0015014	9	7	8	9	5	10	14	9	7	4	8	8	7	6	1	6
Endogenous1	hsa-miR-3147	MIMAT0015019	11	7	9	12	8	10	10	11	11	6	13	13	8	12	13	8
Endogenous1	hsa-miR-3151	MIMAT0015024	4	7	6	6	9	4	6	8	5	2	9	7	3	7	5	5
Endogenous1	hsa-miR-3154	MIMAT0015028	4	6	13	13	4	6	12	16	9	9	9	3	5	9	7	5
Endogenous1	hsa-miR-3161	MIMAT0015035	26	20	25	24	21	26	38	30	34	9	30	20	14	21	15	13
Endogenous1	hsa-miR-3164	MIMAT0015038	11	9	15	9	7	10	17	15	10	9	11	8	4	8	10	6
Endogenous1	hsa-miR-3168	MIMAT0015043	24	16	20	15	14	15	23	28	19	18	16	10	11	6	15	10
Endogenous1	hsa-miR-3175	MIMAT0015052	47	27	30	30	24	23	28	32	32	25	18	15	14	15	19	15
Endogenous1	hsa-miR-3178	MIMAT0015055	5	15	11	10	11	9	16	14	11	6	10	4	15	13	16	8
Endogenous1	hsa-miR-3180	MIMAT0018178	15	11	13	18	13	12	16	15	10	13	9	15	11	14	11	11
Endogenous1	hsa-miR-3180-3p	MIMAT0015058	8	5	12	12	5	12	6	10	9	6	5	10	7	10	7	15
Endogenous1	hsa-miR-3180-5p	MIMAT0015057	19	17	7	17	11	8	9	12	16	8	10	8	8	13	11	13
Endogenous1	hsa-miR-3182	MIMAT0015062	61	49	43	36	34	30	48	37	50	37	39	30	15	45	21	29
Endogenous1	hsa-miR-3184-5p	MIMAT0015064	15	12	21	16	21	18	21	18	17	23	10	14	20	13	12	12
Endogenous1	hsa-miR-3185	MIMAT0015065	4	13	13	16	5	7	12	11	9	9	11	7	4	7	4	11
Endogenous1	hsa-miR-3187-3p	MIMAT0015069	31	23	24	17	17	18	29	26	21	15	18	13	14	21	11	9
Endogenous1	hsa-miR-3190-5p	MIMAT0015073	19	21	14	12	10	12	20	19	10	5	13	14	12	7	6	10
Endogenous1	hsa-miR-3192	MIMAT0015076	9	12	9	3	10	6	11	9	7	3	7	11	7	11	5	5
Endogenous1	hsa-miR-3195	MIMAT0015079	7	7	5	5	3	6	9	13	10	7	10	7	8	6	5	8
Endogenous1	hsa-miR-3196	MIMAT0015080	12	10	8	12	11	11	9	10	16	10	7	10	7	10	11	11
Endogenous1	hsa-miR-32-5p	MIMAT0000090	23	19	17	24	16	20	27	19	22	19	13	10	14	15	10	11
Endogenous1	hsa-miR-3200-3p	MIMAT0015085	8	5	6	3	6	2	5	6	4	5	1	4	6	2	6	4
Endogenous1	hsa-miR-320a	MIMAT0000510	40	31	29	22	17	12	26	26	24	13	22	16	10	17	14	14
Endogenous1	hsa-miR-320b	MIMAT0005792	14	4	10	3	10	5	11	9	14	6	12	12	9	6	3	6
Endogenous1	hsa-miR-320c	MIMAT0005793	14	9	9	7	9	8	16	8	11	8	6	6	4	8	9	4
Endogenous1	hsa-miR-320d	MIMAT0006764	11	8	12	14	8	5	8	9	8	3	10	6	7	10	5	7
Endogenous1	hsa-miR-320e	MIMAT0015072	32	35	35	26	34	30	38	24	30	30	25	114	30	18	27	22
Endogenous1	hsa-miR-323a-3p	MIMAT0000755	9	9	6	14	9	10	13	12	10	4	9	8	10	10	10	6
Endogenous1	hsa-miR-323a-5p	MIMAT0004696	14	11	8	7	9	7	11	16	9	8	4	9	13	12	9	7
Endogenous1	hsa-miR-323b-3p	MIMAT0015050	12	13	13	7	9	8	11	14	12	11	13	11	7	6	5	13
Endogenous1	hsa-miR-323b-5p	MIMAT0001630	13	16	14	13	15	15	11	22	15	12	16	17	8	14	4	13
Endogenous1	hsa-miR-324-3p	MIMAT0000762	12	9	6	7	8	6	12	12	5	5	15	11	2	9	5	7
Endogenous1	hsa-miR-324-5p	MIMAT0000761	5	11	9	12	4	9	6	16	7	4	13	9	9	2	12	7
Endogenous1	hsa-miR-325	MIMAT0000771	7	12	21	16	11	4	14	10	10	6	6	14	4	10	6	10
Endogenous1	hsa-miR-326	MIMAT0000756	5	2	6	5	8	9	6	8	7	2	2	5	4	4	7	5
Endogenous1	hsa-miR-328	MIMAT0000752	8	14	8	11	16	9	23	12	16	9	8	16	15	14	11	18
Endogenous1	hsa-miR-329	MIMAT0001629	13	14	9	14	10	11	8	12	12	9	9	13	9	19	9	11
Endogenous1	hsa-miR-330-3p	MIMAT0000751	18	11	11	15	13	15	15	21	21	8	11	8	7	15	11	16
Endogenous1	hsa-miR-330-5p	MIMAT0004693	9	8	13	17	8	7	16	12	13	8	9	9	4	5	7	4
Endogenous1	hsa-miR-331-3p	MIMAT0000760	13	9	13	11	11	11	13	10	12	12	5	13	11	8	8	8
Endogenous1	hsa-miR-331-5p	MIMAT0004700	7	9	17	5	12	14	13	3	11	7	10	4	10	11	5	10
Endogenous1	hsa-miR-335-5p	MIMAT0000765	32	27	30	21	20	20	40	28	31	27	24	14	16	22	11	19
Endogenous1	hsa-miR-337-3p	MIMAT0000754	41	30	40	33	24	35	33	37	38	27	23	27	19	21	15	13
Endogenous1	hsa-miR-337-5p	MIMAT0004695	30	30	24	18	15	23	32	23	29	17	16	16	15	15	8	18
Endogenous1	hsa-miR-338-3p	MIMAT0000763	463	421	534	403	478	523	700	366	721	320	650	380	349	329	370	198
Endogenous1	hsa-miR-338-5p	MIMAT0004701	28	18	24	11	25	13	29	14	12	15	20	12	5	12	9	7
Endogenous1	hsa-miR-339-3p	MIMAT0004702	36	25	19	15	16	15	28	22	22	14	17	22	9	21	13	13
Endogenous1	hsa-miR-339-5p	MIMAT0000764	3	9	16	10	8	5	12	7	7	7	5	7	5	5	13	5
Endogenous1	hsa-miR-33a-5p	MIMAT0000091	36	32	24	32	26	13	32	26	29	19	19	26	21	14	8	11
Endogenous1	hsa-miR-33b-5p	MIMAT0003301	6	7	11	6	7	12	12	10	10	8	6	9	6	9	8	3
Endogenous1	hsa-miR-340-5p	MIMAT0004692	7	6	9	8	5	11	15	10	11	7	6	6	4	9	9	14
Endogenous1	hsa-miR-342-3p	MIMAT0000753	29	25	22	41	30	30	34	27	23	25	19	32	13	37	22	28
Endogenous1	hsa-miR-342-5p	MIMAT0004694	10	9	12	12	12	5	11	10	8	6	12	9	5	10	7	3
Endogenous1	hsa-miR-345-5p	MIMAT0000772	10	11	11	11	2	10	11	15	12	12	5	10	6	3	12	12
Endogenous1	hsa-miR-346	MIMAT0000773	13	9	13	17	11	11	21	15	15	11	11	10	11	13	21	12
Endogenous1	hsa-miR-34a-5p	MIMAT0000255	15	10	12	9	10	16	7	10	7	6	14	17	6	13	6	12
Endogenous1	hsa-miR-34b-3p	MIMAT0004676	10	8	10	11	6	4	10	8	13	10	7	4	6	10	7	11
Endogenous1	hsa-miR-34c-3p	MIMAT0004677	35	28	24	22	19	17	20	18	23	13	14	15	7	11	15	5
Endogenous1	hsa-miR-34c-5p	MIMAT0000686	17	17	18	14	17	16	16	14	15	21	11	11	11	27	11	24
Endogenous1	hsa-miR-3605-5p	MIMAT0017981	25	22	28	21	17	17	26	19	24	10	18	18	11	19	16	19
Endogenous1	hsa-miR-361-3p	MIMAT0004682	29	31	38	36	29	27	40	30	27	29	26	31	22	38	28	26
Endogenous1	hsa-miR-361-5p	MIMAT0000703	16	12	13	23	8	18	21	17	18	16	7	19	15	15	10	18
Endogenous1	hsa-miR-3614-5p	MIMAT0017992	8	13	12	11	9	14	15	17	12	7	10	6	11	12	10	9
Endogenous1	hsa-miR-362-3p	MIMAT0004683	3	10	16	18	7	10	9	11	7	9	5	10	5	14	5	7
Endogenous1	hsa-miR-362-5p	MIMAT0000705	12	8	10	7	5	2	7	9	7	8	7	13	3	5	4	7
Endogenous1	hsa-miR-363-3p	MIMAT0000707	1	1	1	1	1	1	1	1	1	1	1	1	1	1	1	1
Endogenous1	hsa-miR-365a-3p	MIMAT0000710	8	11	10	11	3	5	15	6	3	9	8	12	5	9	9	8
Endogenous1	hsa-miR-367-3p	MIMAT0000719	34	31	25	27	26	21	40	23	20	17	13	28	23	21	13	15
Endogenous1	hsa-miR-3676-3p	MIMAT0018100	10	5	6	3	1	3	4	7	1	5	9	6	2	5	3	7
Endogenous1	hsa-miR-369-3p	MIMAT0000721	16	13	26	10	12	9	16	24	18	17	7	10	8	11	8	9
Endogenous1	hsa-miR-369-5p	MIMAT0001621	24	18	23	20	13	9	26	20	21	12	12	9	11	11	10	11
Endogenous1	hsa-miR-3690	MIMAT0018119	7	14	15	12	11	9	13	10	9	11	10	14	12	9	6	3
Endogenous1	hsa-miR-370	MIMAT0000722	26	19	31	31	10	17	13	23	16	8	26	15	8	9	8	4
Endogenous1	hsa-miR-371a-3p	MIMAT0000723	32	33	40	39	21	26	35	26	33	24	28	35	28	33	23	22
Endogenous1	hsa-miR-371a-5p	MIMAT0004687	6	9	15	7	11	6	12	8	12	4	6	10	9	8	9	12
Endogenous1	hsa-miR-371b-3p	MIMAT0019893	11	9	7	4	6	3	7	11	6	5	9	7	7	6	2	11
Endogenous1	hsa-miR-371b-5p	MIMAT0019892	6	8	4	7	8	9	10	9	4	6	8	13	6	3	2	6
Endogenous1	hsa-miR-372	MIMAT0000724	16	16	22	18	5	11	20	15	9	8	13	28	17	10	7	13
Endogenous1	hsa-miR-373-3p	MIMAT0000726	8	10	13	10	4	5	13	11	10	4	8	14	7	4	6	8
Endogenous1	hsa-miR-374a-5p	MIMAT0000727	39	28	23	58	25	22	51	35	32	26	21	23	9	23	18	27
Endogenous1	hsa-miR-374b-5p	MIMAT0004955	12	9	16	25	16	16	29	12	13	18	13	10	8	20	17	17
Endogenous1	hsa-miR-374c-5p	MIMAT0018443	9	11	20	8	10	6	6	11	9	5	7	10	5	11	6	10
Endogenous1	hsa-miR-375	MIMAT0000728	14	14	17	15	9	12	16	15	11	8	9	11	18	19	18	11
Endogenous1	hsa-miR-376a-3p	MIMAT0000729	72	71	65	70	69	104	109	66	116	58	82	65	55	62	52	40
Endogenous1	hsa-miR-376b	MIMAT0002172	10	8	7	6	10	8	14	10	9	11	4	5	8	9	10	8
Endogenous1	hsa-miR-376c	MIMAT0000720	25	21	22	23	17	44	51	19	44	17	33	23	19	15	25	29
Endogenous1	hsa-miR-377-3p	MIMAT0000730	12	9	11	13	9	8	13	13	9	6	13	8	4	6	4	5
Endogenous1	hsa-miR-378a-3p+hsa-miR-378i	MIMAT0000732	35	29	27	23	8	19	34	19	20	14	21	24	11	18	8	10
Endogenous1	hsa-miR-378b	MIMAT0014999	30	29	38	22	18	15	33	27	29	18	20	19	19	18	16	11
Endogenous1	hsa-miR-378c	MIMAT0016847	13	12	10	7	6	11	13	19	8	7	16	10	18	17	8	11
Endogenous1	hsa-miR-378d	MIMAT0018926	9	16	13	6	9	15	7	12	14	11	17	13	11	17	11	13
Endogenous1	hsa-miR-378e	MIMAT0018927	544	535	652	460	528	565	529	464	497	390	471	377	556	573	578	388
Endogenous1	hsa-miR-378f	MIMAT0018932	23	25	20	21	13	19	21	29	25	8	16	20	12	18	16	15
Endogenous1	hsa-miR-378g	MIMAT0018937	8	19	9	11	4	5	14	6	6	7	10	12	7	10	9	7
Endogenous1	hsa-miR-378h	MIMAT0018984	21	14	22	29	22	15	24	23	32	17	10	19	17	24	12	20
Endogenous1	hsa-miR-379-5p	MIMAT0000733	3	8	9	6	6	6	4	6	6	7	8	8	5	8	3	12
Endogenous1	hsa-miR-380-3p	MIMAT0000735	6	7	12	4	4	11	10	8	14	12	4	4	6	8	8	8
Endogenous1	hsa-miR-381	MIMAT0000736	8	4	3	6	6	7	4	10	11	12	5	10	7	10	8	10
Endogenous1	hsa-miR-382-5p	MIMAT0000737	15	17	22	19	15	15	21	14	20	16	13	12	19	16	17	12
Endogenous1	hsa-miR-383	MIMAT0000738	12	12	11	12	14	7	12	15	9	8	9	4	14	10	14	16
Endogenous1	hsa-miR-384	MIMAT0001075	9	6	11	13	3	9	13	8	9	8	7	3	6	7	4	9
Endogenous1	hsa-miR-3928	MIMAT0018205	10	7	14	18	11	9	9	9	8	12	12	13	9	6	7	12
Endogenous1	hsa-miR-3934	MIMAT0018349	15	11	5	12	9	7	13	7	15	4	10	6	9	8	10	10
Endogenous1	hsa-miR-409-3p	MIMAT0001639	12	21	13	19	13	18	18	17	16	4	11	14	10	12	8	7
Endogenous1	hsa-miR-409-5p	MIMAT0001638	30	24	23	15	17	21	34	20	25	19	19	17	8	14	12	10
Endogenous1	hsa-miR-410	MIMAT0002171	25	19	15	18	6	15	17	17	17	12	16	6	6	9	4	11
Endogenous1	hsa-miR-411-5p	MIMAT0003329	40	27	39	27	27	31	51	31	38	36	36	20	28	33	35	24
Endogenous1	hsa-miR-412	MIMAT0002170	25	30	33	20	26	23	42	41	16	19	17	19	15	23	28	18
Endogenous1	hsa-miR-421	MIMAT0003339	8	20	16	19	13	7	22	22	13	18	19	16	16	12	13	8
Endogenous1	hsa-miR-422a	MIMAT0001339	18	14	20	11	12	9	24	20	11	8	16	12	20	30	18	20
Endogenous1	hsa-miR-423-3p	MIMAT0001340	14	21	12	15	7	11	24	8	12	6	13	13	5	19	14	14
Endogenous1	hsa-miR-423-5p	MIMAT0004748	11	6	6	9	6	12	15	10	13	17	22	10	23	11	7	3
Endogenous1	hsa-miR-424-5p	MIMAT0001341	4	12	13	8	8	10	7	5	10	5	4	10	4	5	6	5
Endogenous1	hsa-miR-425-5p	MIMAT0003393	11	16	9	17	5	17	8	8	7	15	9	9	12	13	17	18
Endogenous1	hsa-miR-4284	MIMAT0016915	22	12	17	15	18	16	21	21	27	13	19	14	18	21	19	11
Endogenous1	hsa-miR-4286	MIMAT0016916	20	25	25	15	21	43	21	12	23	16	31	18	15	13	19	15
Endogenous1	hsa-miR-429	MIMAT0001536	12	8	12	7	15	7	10	6	9	5	10	5	7	14	7	8
Endogenous1	hsa-miR-431-5p	MIMAT0001625	16	11	12	7	12	11	18	10	11	12	13	13	15	10	19	7
Endogenous1	hsa-miR-432-5p	MIMAT0002814	11	9	16	11	9	11	15	8	12	11	6	14	11	9	12	16
Endogenous1	hsa-miR-433	MIMAT0001627	10	8	6	6	10	7	9	15	11	6	8	2	4	6	9	11
Endogenous1	hsa-miR-4421	MIMAT0018934	11	11	19	16	15	12	12	24	16	8	11	18	11	16	13	14
Endogenous1	hsa-miR-4425	MIMAT0018940	8	10	8	7	10	13	12	5	4	9	6	8	6	10	6	8
Endogenous1	hsa-miR-4431	MIMAT0018947	24	16	22	8	15	19	25	24	12	8	15	22	5	8	17	9
Endogenous1	hsa-miR-4435	MIMAT0018951	7	12	16	6	12	6	13	8	13	7	13	15	7	9	12	10
Endogenous1	hsa-miR-4443	MIMAT0018961	1	1	1	1	1	1	1	1	1	1	1	1	1	1	1	1
Endogenous1	hsa-miR-4448	MIMAT0018967	7	10	10	8	16	11	15	21	12	11	15	7	10	16	8	9
Endogenous1	hsa-miR-4451	MIMAT0018973	15	14	9	7	14	10	17	14	13	8	19	18	15	23	18	20
Endogenous1	hsa-miR-4454	MIMAT0018976	159	168	129	120	203	320	192	128	157	58	87	101	79	57	40	73
Endogenous1	hsa-miR-4455	MIMAT0018977	66	55	78	71	61	116	104	92	82	74	110	86	55	63	66	48
Endogenous1	hsa-miR-4458	MIMAT0018980	28	19	35	31	22	20	37	26	35	28	25	25	14	13	14	15
Endogenous1	hsa-miR-4461	MIMAT0018983	11	15	15	12	17	18	18	17	16	14	16	15	14	21	11	22
Endogenous1	hsa-miR-448	MIMAT0001532	10	24	20	12	19	11	10	14	27	11	11	18	10	7	12	12
Endogenous1	hsa-miR-4484	MIMAT0019018	8	8	8	6	3	7	8	12	7	8	5	8	3	9	6	4
Endogenous1	hsa-miR-4485	MIMAT0019019	6	2	1	3	3	1	6	5	3	1	1	4	3	1	4	6
Endogenous1	hsa-miR-4488	MIMAT0019022	11	11	15	12	12	11	15	17	11	11	5	15	8	15	7	9
Endogenous1	hsa-miR-449a	MIMAT0001541	14	7	13	11	6	8	13	10	10	3	6	10	14	15	8	5
Endogenous1	hsa-miR-449b-5p	MIMAT0003327	5	9	7	10	10	4	10	6	4	7	2	5	6	9	6	10
Endogenous1	hsa-miR-449c-5p	MIMAT0010251	28	24	18	14	10	23	25	32	24	16	22	14	12	17	12	7
Endogenous1	hsa-miR-4508	MIMAT0019045	10	4	8	7	7	7	14	4	4	4	1	9	6	8	6	6
Endogenous1	hsa-miR-450a-5p	MIMAT0001545	35	27	39	25	27	16	39	18	19	25	20	33	22	17	21	16
Endogenous1	hsa-miR-450b-3p	MIMAT0004910	31	25	39	26	25	14	38	23	28	20	19	13	16	16	8	21
Endogenous1	hsa-miR-450b-5p	MIMAT0004909	26	31	38	28	28	25	33	33	29	24	20	24	17	21	10	22
Endogenous1	hsa-miR-4516	MIMAT0019053	6	18	18	20	13	35	21	14	18	21	12	14	20	14	11	16
Endogenous1	hsa-miR-451a	MIMAT0001631	11296	8308	5376	7348	9739	11180	13213	11710	7911	19396	6892	9120	11932	18998	9036	13045
Endogenous1	hsa-miR-452-5p	MIMAT0001635	2	8	10	6	8	4	10	13	10	8	14	5	4	8	7	10
Endogenous1	hsa-miR-4521	MIMAT0019058	11	10	14	10	12	5	13	13	16	12	12	4	7	16	11	4
Endogenous1	hsa-miR-4531	MIMAT0019070	35	44	59	37	37	81	64	52	54	42	56	45	33	36	49	33
Endogenous1	hsa-miR-4532	MIMAT0019071	8	9	5	5	11	10	8	11	9	6	7	14	3	9	5	7
Endogenous1	hsa-miR-454-3p	MIMAT0003885	4	6	12	8	11	11	13	9	10	7	3	11	8	9	6	4
Endogenous1	hsa-miR-455-3p	MIMAT0004784	11	8	17	12	7	7	10	7	7	12	9	12	5	5	6	9
Endogenous1	hsa-miR-455-5p	MIMAT0003150	8	9	10	8	7	4	11	12	10	11	15	12	5	11	11	8
Endogenous1	hsa-miR-4647	MIMAT0019709	9	14	9	8	7	14	13	16	12	12	17	5	7	12	7	17
Endogenous1	hsa-miR-4741	MIMAT0019871	13	11	20	17	9	5	14	16	11	9	14	8	9	17	9	18
Endogenous1	hsa-miR-4792	MIMAT0019964	8	8	7	11	15	11	12	10	10	5	7	5	10	10	5	4
Endogenous1	hsa-miR-483-3p	MIMAT0002173	11	12	19	14	13	19	19	20	12	15	18	21	7	19	14	18
Endogenous1	hsa-miR-483-5p	MIMAT0004761	8	5	8	11	7	6	16	11	14	6	1	13	7	8	12	11
Endogenous1	hsa-miR-484	MIMAT0002174	9	8	14	12	6	12	12	18	10	15	12	10	8	11	8	17
Endogenous1	hsa-miR-485-3p	MIMAT0002176	26	29	29	26	16	16	30	20	20	15	16	16	16	14	5	9
Endogenous1	hsa-miR-485-5p	MIMAT0002175	21	19	26	15	14	14	20	18	14	13	18	14	12	8	10	11
Endogenous1	hsa-miR-486-3p	MIMAT0004762	29	16	21	22	19	19	36	31	15	29	15	22	8	17	9	14
Endogenous1	hsa-miR-487a	MIMAT0002178	26	26	28	24	22	17	34	21	17	19	12	16	13	21	6	16
Endogenous1	hsa-miR-487b	MIMAT0003180	22	25	26	22	20	20	25	15	20	9	19	14	16	7	12	9
Endogenous1	hsa-miR-488-3p	MIMAT0004763	3	6	3	4	14	11	6	10	8	4	11	13	10	11	11	4
Endogenous1	hsa-miR-489	MIMAT0002805	56	61	66	38	40	45	66	44	48	34	52	49	35	71	47	42
Endogenous1	hsa-miR-490-3p	MIMAT0002806	11	13	15	7	8	7	18	14	18	7	10	9	10	4	12	8
Endogenous1	hsa-miR-490-5p	MIMAT0004764	12	8	9	4	12	11	14	12	6	14	13	11	8	12	9	15
Endogenous1	hsa-miR-491-3p	MIMAT0004765	5	11	7	8	5	3	16	12	10	8	12	7	3	10	1	8
Endogenous1	hsa-miR-491-5p	MIMAT0002807	9	13	6	15	6	10	17	13	8	13	10	9	6	10	7	7
Endogenous1	hsa-miR-492	MIMAT0002812	18	17	11	18	8	11	17	13	21	4	7	16	4	10	8	5
Endogenous1	hsa-miR-493-3p	MIMAT0003161	29	27	22	27	18	15	26	33	22	24	17	21	8	18	12	15
Endogenous1	hsa-miR-494	MIMAT0002816	31	19	25	16	17	17	38	22	23	21	15	21	23	17	24	15
Endogenous1	hsa-miR-495	MIMAT0002817	17	21	25	28	19	14	22	33	28	38	21	27	14	24	28	26
Endogenous1	hsa-miR-496	MIMAT0002818	20	22	24	21	20	14	28	18	22	26	24	17	22	22	17	14
Endogenous1	hsa-miR-497-5p	MIMAT0002820	8	6	5	4	1	5	5	6	9	4	1	4	5	4	4	5
Endogenous1	hsa-miR-498	MIMAT0002824	20	21	22	25	29	22	21	28	20	24	17	18	18	23	13	20
Endogenous1	hsa-miR-499a-3p	MIMAT0004772	33	18	25	13	12	15	41	17	28	11	26	21	8	20	12	13
Endogenous1	hsa-miR-499a-5p	MIMAT0002870	14	18	24	27	22	14	18	28	22	19	15	20	18	25	20	12
Endogenous1	hsa-miR-499b-3p	MIMAT0019898	7	11	6	6	8	11	7	8	7	7	11	6	3	10	4	7
Endogenous1	hsa-miR-499b-5p	MIMAT0019897	7	8	7	6	7	5	7	8	8	3	1	6	3	9	3	5
Endogenous1	hsa-miR-500a-5p+hsa-miR-501-5p	MIMAT0004773	30	24	40	16	20	26	43	31	39	24	20	29	20	35	33	21
Endogenous1	hsa-miR-500b	MIMAT0016925	11	13	13	16	10	13	15	20	7	10	12	17	12	12	19	9
Endogenous1	hsa-miR-501-3p	MIMAT0004774	7	10	16	14	7	10	12	10	11	10	10	10	5	6	2	8
Endogenous1	hsa-miR-502-3p	MIMAT0004775	5	10	9	9	13	6	3	10	11	4	4	6	8	7	10	14
Endogenous1	hsa-miR-502-5p	MIMAT0002873	46	22	33	26	26	17	28	36	34	18	10	19	17	19	12	17
Endogenous1	hsa-miR-503	MIMAT0002874	23	15	25	30	10	13	16	17	20	15	13	14	10	10	10	9
Endogenous1	hsa-miR-504	MIMAT0002875	32	35	13	22	16	17	24	29	17	13	12	11	13	21	9	10
Endogenous1	hsa-miR-505-3p	MIMAT0002876	6	8	5	11	5	14	4	7	9	4	9	11	6	12	1	5
Endogenous1	hsa-miR-506-3p	MIMAT0002878	8	10	11	8	8	5	19	8	11	7	11	11	8	12	7	10
Endogenous1	hsa-miR-507	MIMAT0002879	8	11	17	13	17	8	15	16	15	12	11	8	8	11	7	17
Endogenous1	hsa-miR-508-3p	MIMAT0002880	14	8	11	4	7	13	8	11	13	10	8	12	8	8	5	13
Endogenous1	hsa-miR-508-5p	MIMAT0004778	12	13	11	15	11	11	13	10	13	10	10	9	13	10	6	13
Endogenous1	hsa-miR-509-3-5p	MIMAT0004975	15	15	17	10	5	7	11	12	9	11	10	12	12	11	8	8
Endogenous1	hsa-miR-509-3p	MIMAT0002881	14	11	15	19	9	19	18	21	9	10	10	12	9	11	8	8
Endogenous1	hsa-miR-509-5p	MIMAT0004779	8	14	14	11	11	11	5	9	8	4	13	11	9	8	3	5
Endogenous1	hsa-miR-510	MIMAT0002882	10	6	12	10	4	11	11	6	7	3	7	4	9	4	12	6
Endogenous1	hsa-miR-511	MIMAT0002808	15	13	9	10	9	15	21	16	10	10	9	12	17	14	13	14
Endogenous1	hsa-miR-512-3p	MIMAT0002823	26	29	20	25	14	14	32	26	25	22	16	22	10	15	16	8
Endogenous1	hsa-miR-512-5p	MIMAT0002822	31	24	24	22	20	22	38	31	24	20	25	33	18	14	15	19
Endogenous1	hsa-miR-513a-3p	MIMAT0004777	27	27	28	26	14	19	32	16	21	15	13	18	4	13	12	11
Endogenous1	hsa-miR-513a-5p	MIMAT0002877	11	8	12	10	7	6	13	4	12	13	13	9	10	11	9	13
Endogenous1	hsa-miR-513b	MIMAT0005788	12	8	11	5	4	13	15	15	12	12	8	10	15	6	7	8
Endogenous1	hsa-miR-513c-5p	MIMAT0005789	9	10	12	7	3	8	12	10	3	6	8	3	10	6	8	5
Endogenous1	hsa-miR-514a-3p	MIMAT0002883	6	10	15	5	6	5	9	10	12	11	8	8	9	19	3	15
Endogenous1	hsa-miR-514b-3p	MIMAT0015088	17	19	8	12	10	9	19	21	17	15	18	12	8	12	10	13
Endogenous1	hsa-miR-514b-5p	MIMAT0015087	37	39	57	42	22	54	66	54	58	33	56	50	42	37	37	33
Endogenous1	hsa-miR-515-3p	MIMAT0002827	20	23	26	19	14	15	28	32	23	12	16	14	14	11	9	9
Endogenous1	hsa-miR-515-5p	MIMAT0002826	34	29	18	13	21	17	39	19	21	12	15	17	12	19	12	11
Endogenous1	hsa-miR-516a-3p	MIMAT0006778	35	29	28	30	12	18	30	28	28	24	15	15	16	17	19	11
Endogenous1	hsa-miR-516a-5p	MIMAT0004770	12	8	6	5	6	5	11	8	6	6	13	8	8	8	7	6
Endogenous1	hsa-miR-516b-5p	MIMAT0002859	21	13	15	8	10	10	20	14	17	15	14	17	11	18	12	15
Endogenous1	hsa-miR-517a-3p	MIMAT0002852	15	15	18	15	12	17	15	15	10	14	14	16	9	12	5	9
Endogenous1	hsa-miR-517b-3p	MIMAT0002857	5	6	11	4	4	4	7	6	8	6	4	9	6	5	4	6
Endogenous1	hsa-miR-517c-3p+hsa-miR-519a-3p	MIMAT0002866	7	15	15	11	12	11	17	21	12	13	16	16	7	14	7	8
Endogenous1	hsa-miR-518a-3p	MIMAT0002863	14	20	22	20	12	15	28	23	19	15	14	17	11	12	10	11
Endogenous1	hsa-miR-518b	MIMAT0002844	35	43	37	28	31	31	49	56	42	21	35	27	21	28	20	32
Endogenous1	hsa-miR-518c-3p	MIMAT0002848	13	14	16	22	10	11	25	22	15	8	16	16	13	16	13	12
Endogenous1	hsa-miR-518d-3p	MIMAT0002864	7	9	14	4	9	6	11	12	12	9	10	8	4	8	7	8
Endogenous1	hsa-miR-518e-3p	MIMAT0002861	12	6	9	11	7	5	8	3	7	4	10	4	4	5	3	8
Endogenous1	hsa-miR-518f-3p	MIMAT0002842	7	9	15	4	4	16	16	12	10	7	9	8	4	6	8	6
Endogenous1	hsa-miR-519b-3p	MIMAT0002837	5	7	11	5	7	2	6	5	5	6	7	4	10	3	4	8
Endogenous1	hsa-miR-519b-5p+hsa-miR-519c-5p	MIMAT0005454	22	19	20	14	15	32	43	14	20	17	24	15	13	18	12	5
Endogenous1	hsa-miR-519c-3p	MIMAT0002832	32	29	33	29	13	24	41	30	32	13	25	30	11	7	17	17
Endogenous1	hsa-miR-519d	MIMAT0002853	10	19	21	11	10	20	23	21	12	12	19	10	15	14	12	14
Endogenous1	hsa-miR-519e-3p	MIMAT0002829	6	12	11	14	8	9	9	16	9	12	8	14	9	14	12	12
Endogenous1	hsa-miR-520a-3p	MIMAT0002834	12	5	8	10	2	9	9	7	5	4	4	9	3	6	4	6
Endogenous1	hsa-miR-520a-5p	MIMAT0002833	14	12	11	16	5	14	23	22	15	23	14	10	10	15	14	7
Endogenous1	hsa-miR-520b	MIMAT0002843	17	14	19	16	17	26	30	11	34	17	18	20	28	14	17	22
Endogenous1	hsa-miR-520c-3p	MIMAT0002846	30	18	29	25	17	11	45	27	23	17	19	13	20	15	13	14
Endogenous1	hsa-miR-520d-3p	MIMAT0002856	16	17	15	12	16	23	25	30	30	16	23	27	13	10	12	9
Endogenous1	hsa-miR-520d-5p+hsa-miR-518a-5p+hsa-miR-527	MIMAT0002855	34	46	39	32	29	37	46	38	38	18	44	37	32	29	32	27
Endogenous1	hsa-miR-520e	MIMAT0002825	13	12	10	12	13	9	11	8	9	8	10	5	5	12	5	10
Endogenous1	hsa-miR-520f	MIMAT0002830	123	99	92	88	94	160	144	100	93	85	84	92	129	125	106	75
Endogenous1	hsa-miR-520g	MIMAT0002858	4	1	6	6	5	5	3	3	9	4	6	6	6	4	4	6
Endogenous1	hsa-miR-520h	MIMAT0002867	25	25	31	20	20	29	29	17	38	23	24	24	17	26	32	12
Endogenous1	hsa-miR-521	MIMAT0002854	6	13	12	10	9	10	5	8	15	9	10	10	5	7	10	6
Endogenous1	hsa-miR-522-3p	MIMAT0002868	7	7	8	15	6	9	20	9	13	16	14	11	7	7	8	10
Endogenous1	hsa-miR-523-3p	MIMAT0002840	12	11	15	14	6	5	19	12	6	7	2	4	6	3	7	8
Endogenous1	hsa-miR-524-3p	MIMAT0002850	29	33	45	34	18	13	20	36	28	26	12	20	21	14	21	20
Endogenous1	hsa-miR-524-5p	MIMAT0002849	6	10	12	7	8	17	18	9	12	16	5	11	13	6	11	16
Endogenous1	hsa-miR-525-3p	MIMAT0002839	10	18	12	11	6	6	13	9	6	4	11	4	7	8	8	7
Endogenous1	hsa-miR-525-5p	MIMAT0002838	8	6	12	11	12	11	14	12	16	8	9	7	7	7	9	5
Endogenous1	hsa-miR-526a+hsa-miR-520c-5p+hsa-miR-518d-5p	MIMAT0002845	40	20	30	21	17	7	29	38	26	9	12	20	14	19	13	6
Endogenous1	hsa-miR-526b-5p	MIMAT0002835	9	10	16	7	8	11	15	8	5	8	13	15	9	15	8	9
Endogenous1	hsa-miR-532-3p	MIMAT0004780	7	11	9	5	10	8	9	6	7	8	5	10	9	11	7	9
Endogenous1	hsa-miR-532-5p	MIMAT0002888	35	22	31	28	18	14	29	18	36	24	17	16	6	19	10	9
Endogenous1	hsa-miR-539-5p	MIMAT0003163	10	8	4	9	6	4	13	6	5	6	5	8	6	7	3	6
Endogenous1	hsa-miR-541-3p	MIMAT0004920	30	21	21	16	19	16	34	24	22	16	12	17	16	8	10	10
Endogenous1	hsa-miR-542-3p	MIMAT0003389	41	42	42	31	33	39	51	42	39	20	42	38	37	34	25	17
Endogenous1	hsa-miR-542-5p	MIMAT0003340	10	13	7	14	9	12	15	12	13	12	8	7	7	12	5	7
Endogenous1	hsa-miR-543	MIMAT0004954	10	9	11	5	7	10	11	16	9	7	4	11	8	7	10	10
Endogenous1	hsa-miR-544a	MIMAT0003164	25	34	57	43	32	49	60	40	30	40	39	28	19	20	20	28
Endogenous1	hsa-miR-544b	MIMAT0015004	6	4	6	6	4	4	5	4	6	2	4	2	4	7	6	4
Endogenous1	hsa-miR-545-3p	MIMAT0003165	9	4	8	5	6	4	4	6	5	8	8	10	3	5	7	7
Endogenous1	hsa-miR-548a-3p	MIMAT0003251	7	5	2	7	2	8	8	13	5	8	5	4	1	4	3	9
Endogenous1	hsa-miR-548a-5p	MIMAT0004803	38	28	35	24	22	34	37	31	39	27	25	32	24	25	21	21
Endogenous1	hsa-miR-548aa	MIMAT0018447	144	146	198	128	133	295	345	190	352	122	283	234	105	94	92	67
Endogenous1	hsa-miR-548ab	MIMAT0018928	14	13	13	14	5	15	16	12	16	6	12	13	6	9	6	15
Endogenous1	hsa-miR-548ac	MIMAT0018938	9	8	4	13	9	6	12	11	7	9	7	7	3	11	10	6
Endogenous1	hsa-miR-548ad	MIMAT0018946	15	18	19	16	21	16	23	21	20	18	28	25	13	25	19	17
Endogenous1	hsa-miR-548ae	MIMAT0018954	16	15	13	25	23	24	40	27	18	20	19	19	15	17	10	10
Endogenous1	hsa-miR-548ag	MIMAT0018969	13	7	16	10	11	2	7	15	9	6	2	5	9	11	4	5
Endogenous1	hsa-miR-548ah-5p	MIMAT0018972	26	30	32	24	28	25	46	29	43	22	39	36	23	26	32	24
Endogenous1	hsa-miR-548ai	MIMAT0018989	182	179	304	240	217	519	534	300	421	219	393	315	146	130	146	102
Endogenous1	hsa-miR-548aj-3p	MIMAT0018990	3	3	9	6	7	13	12	8	10	11	7	6	5	9	7	9
Endogenous1	hsa-miR-548ak	MIMAT0019013	47	26	37	37	24	55	65	42	39	32	49	36	16	19	21	28
Endogenous1	hsa-miR-548al	MIMAT0019024	24	19	27	19	16	22	31	20	21	21	17	16	17	15	19	20
Endogenous1	hsa-miR-548am-3p	MIMAT0019076	28	24	31	30	17	15	36	27	22	16	22	22	11	20	21	12
Endogenous1	hsa-miR-548an	MIMAT0019079	33	14	24	22	12	24	29	24	28	26	10	14	18	13	10	10
Endogenous1	hsa-miR-548b-3p	MIMAT0003254	8	11	5	8	8	4	10	16	8	6	9	7	7	5	9	11
Endogenous1	hsa-miR-548b-5p	MIMAT0004798	3	6	7	3	4	6	13	7	10	8	7	11	4	2	3	4
Endogenous1	hsa-miR-548c-3p	MIMAT0003285	17	12	15	11	13	10	24	10	15	12	13	13	4	11	10	8
Endogenous1	hsa-miR-548c-5p	MIMAT0004806	14	24	24	25	20	15	22	10	19	11	17	15	16	16	19	24
Endogenous1	hsa-miR-548d-3p	MIMAT0003323	33	35	41	33	31	34	58	29	39	18	29	26	31	35	34	24
Endogenous1	hsa-miR-548d-5p	MIMAT0004812	17	18	21	20	9	10	22	17	8	13	10	8	3	5	8	9
Endogenous1	hsa-miR-548e	MIMAT0005874	11	6	3	8	3	6	7	7	14	12	11	3	6	7	6	10
Endogenous1	hsa-miR-548f	MIMAT0005895	7	5	7	5	6	7	11	10	8	7	7	1	5	6	14	6
Endogenous1	hsa-miR-548g-3p	MIMAT0005912	48	42	59	50	44	39	51	46	56	46	49	22	42	39	25	27
Endogenous1	hsa-miR-548h-5p	MIMAT0005928	16	8	12	4	4	7	12	7	7	11	9	10	5	3	9	14
Endogenous1	hsa-miR-548i	MIMAT0005935	4	8	14	13	12	7	11	12	9	6	8	4	8	7	9	7
Endogenous1	hsa-miR-548j	MIMAT0005875	12	6	8	9	8	10	17	11	11	6	10	8	11	7	11	8
Endogenous1	hsa-miR-548k	MIMAT0005882	34	25	27	21	19	24	38	33	20	11	29	20	14	24	11	16
Endogenous1	hsa-miR-548l	MIMAT0005889	6	7	15	9	7	8	8	10	11	7	6	6	9	12	7	7
Endogenous1	hsa-miR-548m	MIMAT0005917	16	18	17	21	17	19	20	24	21	14	14	20	11	24	18	15
Endogenous1	hsa-miR-548n	MIMAT0005916	18	15	23	30	24	38	43	26	43	22	37	27	8	17	12	17
Endogenous1	hsa-miR-548o-3p	MIMAT0005919	6	6	9	4	5	5	11	10	8	6	12	1	2	5	3	5
Endogenous1	hsa-miR-548p	MIMAT0005934	9	11	19	15	4	10	7	14	14	11	14	12	5	9	8	16
Endogenous1	hsa-miR-548q	MIMAT0011163	76	76	104	66	88	76	108	60	89	47	77	59	65	71	69	31
Endogenous1	hsa-miR-548s	MIMAT0014987	11	8	7	16	14	11	11	13	10	8	4	10	8	16	13	15
Endogenous1	hsa-miR-548t-5p	MIMAT0015009	19	10	25	17	8	14	16	15	11	16	12	10	12	11	11	6
Endogenous1	hsa-miR-548u	MIMAT0015013	11	5	8	6	7	8	9	8	8	9	7	10	5	6	7	8
Endogenous1	hsa-miR-548v	MIMAT0015020	8	12	12	8	10	14	15	12	8	5	12	6	10	13	9	6
Endogenous1	hsa-miR-548w	MIMAT0015060	9	14	13	12	8	7	5	15	11	8	9	9	11	8	12	8
Endogenous1	hsa-miR-548x-3p	MIMAT0015081	7	14	8	4	10	2	10	9	5	10	7	5	5	7	6	3
Endogenous1	hsa-miR-548y	MIMAT0018354	18	20	27	18	24	23	25	28	30	12	16	23	14	15	16	11
Endogenous1	hsa-miR-548z	MIMAT0018446	17	22	18	15	9	7	19	27	19	9	27	25	7	14	11	15
Endogenous1	hsa-miR-549	MIMAT0003333	1	1	1	1	1	1	1	1	1	1	1	1	1	1	1	1
Endogenous1	hsa-miR-550a-5p	MIMAT0004800	27	29	23	23	6	13	32	29	21	21	17	20	15	22	17	9
Endogenous1	hsa-miR-550b-3p	MIMAT0018445	32	33	37	29	30	33	40	33	37	32	36	30	20	35	29	30
Endogenous1	hsa-miR-551a	MIMAT0003214	11	22	17	12	13	8	4	7	12	12	9	7	12	12	7	13
Endogenous1	hsa-miR-551b-3p	MIMAT0003233	7	8	14	2	4	6	8	6	7	10	6	7	3	10	11	8
Endogenous1	hsa-miR-552	MIMAT0003215	11	9	15	15	10	9	5	17	10	9	11	8	9	11	11	13
Endogenous1	hsa-miR-553	MIMAT0003216	8	15	18	11	14	9	23	13	14	13	7	14	13	9	9	11
Endogenous1	hsa-miR-554	MIMAT0003217	16	20	25	15	15	10	25	19	12	14	9	11	13	11	3	10
Endogenous1	hsa-miR-555	MIMAT0003219	12	7	7	8	9	3	12	10	7	10	9	10	10	10	5	6
Endogenous1	hsa-miR-556-3p	MIMAT0004793	4	8	10	10	5	2	9	7	4	3	5	8	2	14	4	8
Endogenous1	hsa-miR-556-5p	MIMAT0003220	8	10	6	11	11	5	9	16	9	8	6	13	13	7	5	5
Endogenous1	hsa-miR-557	MIMAT0003221	38	21	16	14	15	14	29	23	23	16	17	12	8	8	8	13
Endogenous1	hsa-miR-558	MIMAT0003222	11	8	8	10	6	13	20	7	10	6	6	10	13	17	6	12
Endogenous1	hsa-miR-559	MIMAT0003223	14	14	19	18	10	14	14	15	11	9	11	11	8	14	13	14
Endogenous1	hsa-miR-561-3p	MIMAT0003225	8	9	12	5	5	9	14	10	8	8	10	10	7	10	5	11
Endogenous1	hsa-miR-562	MIMAT0003226	21	19	18	13	19	14	30	21	25	11	26	14	8	17	14	11
Endogenous1	hsa-miR-563	MIMAT0003227	41	28	32	37	13	20	33	32	22	11	16	20	11	21	13	17
Endogenous1	hsa-miR-564	MIMAT0003228	10	11	10	6	8	6	11	11	9	12	8	9	9	7	5	13
Endogenous1	hsa-miR-566	MIMAT0003230	14	12	15	13	13	16	12	21	18	10	8	15	14	10	15	12
Endogenous1	hsa-miR-567	MIMAT0003231	13	14	22	16	15	20	24	17	18	15	28	20	17	17	17	13
Endogenous1	hsa-miR-568	MIMAT0003232	11	19	20	15	13	8	11	13	16	9	15	20	3	2	9	9
Endogenous1	hsa-miR-569	MIMAT0003234	4	8	8	7	6	9	9	6	4	12	9	9	5	11	7	8
Endogenous1	hsa-miR-570-3p	MIMAT0003235	65	77	93	52	50	75	115	66	99	44	68	55	80	65	56	37
Endogenous1	hsa-miR-571	MIMAT0003236	5	12	7	5	9	8	8	8	5	1	7	5	8	9	7	12
Endogenous1	hsa-miR-572	MIMAT0003237	4	5	4	2	5	4	4	10	2	2	5	8	8	6	5	9
Endogenous1	hsa-miR-573	MIMAT0003238	10	5	5	5	3	6	11	11	4	8	7	7	7	14	12	6
Endogenous1	hsa-miR-574-3p	MIMAT0003239	7	7	18	10	14	12	16	18	12	14	9	8	14	7	9	16
Endogenous1	hsa-miR-574-5p	MIMAT0004795	113	104	107	97	116	104	126	85	107	72	99	84	80	91	94	82
Endogenous1	hsa-miR-575	MIMAT0003240	4	12	15	8	4	7	8	11	5	6	8	6	3	6	6	6
Endogenous1	hsa-miR-576-3p	MIMAT0004796	22	24	18	21	14	20	22	25	26	20	13	11	9	22	7	8
Endogenous1	hsa-miR-576-5p	MIMAT0003241	22	13	16	19	8	10	26	20	17	15	12	12	11	14	7	14
Endogenous1	hsa-miR-577	MIMAT0003242	14	16	17	19	17	10	18	15	19	15	12	22	14	21	10	21
Endogenous1	hsa-miR-578	MIMAT0003243	17	22	27	16	18	10	15	23	18	14	13	15	14	11	16	12
Endogenous1	hsa-miR-579	MIMAT0003244	117	127	150	133	96	121	125	97	108	65	89	74	86	125	104	78
Endogenous1	hsa-miR-580	MIMAT0003245	20	12	16	28	10	12	27	26	20	15	12	15	11	9	11	10
Endogenous1	hsa-miR-581	MIMAT0003246	35	31	25	20	14	16	31	34	18	15	17	19	13	21	16	21
Endogenous1	hsa-miR-582-3p	MIMAT0004797	24	14	14	12	11	9	19	24	21	6	11	12	9	14	11	12
Endogenous1	hsa-miR-582-5p	MIMAT0003247	6	13	9	8	9	8	9	8	8	11	9	9	18	13	7	8
Endogenous1	hsa-miR-583	MIMAT0003248	19	14	11	10	10	15	17	10	11	11	15	10	6	14	10	10
Endogenous1	hsa-miR-584-5p	MIMAT0003249	5	12	10	9	5	12	19	12	14	7	6	14	13	8	8	7
Endogenous1	hsa-miR-585	MIMAT0003250	7	14	12	13	12	7	18	13	15	9	11	16	7	15	12	7
Endogenous1	hsa-miR-586	MIMAT0003252	24	24	16	18	13	7	23	27	15	13	17	19	14	15	10	10
Endogenous1	hsa-miR-587	MIMAT0003253	28	30	29	19	22	18	32	37	28	21	18	18	17	25	24	21
Endogenous1	hsa-miR-588	MIMAT0003255	12	14	17	12	9	10	10	16	8	9	13	12	14	14	8	9
Endogenous1	hsa-miR-589-5p	MIMAT0004799	5	16	11	12	8	9	12	9	4	8	6	8	7	7	10	7
Endogenous1	hsa-miR-590-3p	MIMAT0004801	21	17	12	17	11	15	16	15	14	12	10	9	10	18	14	9
Endogenous1	hsa-miR-590-5p	MIMAT0003258	59	49	72	54	33	54	75	50	64	44	48	37	26	30	34	25
Endogenous1	hsa-miR-591	MIMAT0003259	9	5	12	10	8	4	8	13	11	13	6	4	12	4	7	11
Endogenous1	hsa-miR-592	MIMAT0003260	14	16	9	10	12	8	10	19	13	17	10	14	8	12	13	14
Endogenous1	hsa-miR-593-3p	MIMAT0004802	7	1	5	14	5	8	3	3	13	4	9	4	5	5	3	7
Endogenous1	hsa-miR-595	MIMAT0003263	11	11	12	11	10	11	12	16	7	10	15	6	11	13	15	7
Endogenous1	hsa-miR-596	MIMAT0003264	10	10	17	7	8	6	10	12	10	13	9	7	8	9	11	7
Endogenous1	hsa-miR-597	MIMAT0003265	9	18	14	13	8	17	20	13	15	19	20	9	13	16	10	10
Endogenous1	hsa-miR-598	MIMAT0003266	60	61	67	61	52	52	76	58	64	52	49	65	37	59	39	50
Endogenous1	hsa-miR-599	MIMAT0003267	15	8	16	14	13	6	15	7	14	10	9	8	4	11	9	16
Endogenous1	hsa-miR-600	MIMAT0003268	24	32	26	31	27	36	39	19	39	11	21	14	23	19	17	10
Endogenous1	hsa-miR-601	MIMAT0003269	24	29	37	23	24	20	38	21	24	14	17	19	19	17	16	27
Endogenous1	hsa-miR-602	MIMAT0003270	8	8	11	13	6	9	13	9	10	9	6	13	4	3	3	5
Endogenous1	hsa-miR-603	MIMAT0003271	20	18	19	20	12	18	24	24	14	15	23	21	17	15	15	13
Endogenous1	hsa-miR-604	MIMAT0003272	9	15	13	14	5	11	9	10	13	10	9	13	11	11	14	13
Endogenous1	hsa-miR-605	MIMAT0003273	10	7	13	10	12	11	17	12	14	8	9	10	10	8	9	4
Endogenous1	hsa-miR-606	MIMAT0003274	13	14	17	13	19	16	21	13	14	11	20	14	17	14	7	7
Endogenous1	hsa-miR-607	MIMAT0003275	9	7	3	3	7	8	12	10	6	8	4	9	7	6	1	5
Endogenous1	hsa-miR-608	MIMAT0003276	7	18	11	6	9	12	16	10	10	9	4	14	9	10	9	10
Endogenous1	hsa-miR-609	MIMAT0003277	9	4	8	8	5	9	6	6	10	7	8	10	4	7	9	6
Endogenous1	hsa-miR-610	MIMAT0003278	7	6	9	12	11	4	4	7	10	6	7	5	5	9	6	3
Endogenous1	hsa-miR-611	MIMAT0003279	3	3	8	10	5	6	12	5	8	4	5	4	5	5	7	7
Endogenous1	hsa-miR-612	MIMAT0003280	80	69	58	71	63	62	73	80	54	56	52	76	49	71	66	59
Endogenous1	hsa-miR-613	MIMAT0003281	20	17	26	18	15	11	18	13	27	16	12	11	11	21	10	11
Endogenous1	hsa-miR-614	MIMAT0003282	33	23	21	28	21	16	35	24	26	11	15	8	17	20	19	10
Endogenous1	hsa-miR-615-3p	MIMAT0003283	9	11	11	7	9	13	16	9	8	8	8	8	7	11	15	4
Endogenous1	hsa-miR-615-5p	MIMAT0004804	9	15	9	11	13	14	12	6	12	7	14	6	6	7	5	10
Endogenous1	hsa-miR-616-3p	MIMAT0004805	9	10	14	7	9	7	4	5	7	5	4	6	8	6	8	7
Endogenous1	hsa-miR-617	MIMAT0003286	9	9	20	23	15	17	17	20	12	14	17	11	10	16	16	14
Endogenous1	hsa-miR-618	MIMAT0003287	27	22	17	12	12	12	32	13	22	19	11	14	10	12	8	10
Endogenous1	hsa-miR-619	MIMAT0003288	7	13	6	8	3	8	7	11	5	4	3	7	3	7	10	5
Endogenous1	hsa-miR-620	MIMAT0003289	7	9	10	4	3	7	4	5	7	7	8	6	3	7	8	5
Endogenous1	hsa-miR-621	MIMAT0003290	7	14	13	10	10	11	13	8	13	10	15	7	9	12	11	5
Endogenous1	hsa-miR-622	MIMAT0003291	37	27	37	19	11	15	26	20	27	15	18	17	9	10	16	9
Endogenous1	hsa-miR-623	MIMAT0003292	4	9	7	6	3	3	10	10	11	5	10	6	4	3	11	4
Endogenous1	hsa-miR-624-3p	MIMAT0004807	5	15	6	8	11	15	7	9	14	13	6	11	7	7	12	8
Endogenous1	hsa-miR-625-5p	MIMAT0003294	14	13	15	12	13	12	22	15	8	10	9	20	11	14	8	5
Endogenous1	hsa-miR-626	MIMAT0003295	16	17	11	9	4	7	11	13	17	10	8	17	14	10	15	11
Endogenous1	hsa-miR-627	MIMAT0003296	37	48	34	33	23	32	28	31	32	27	30	42	17	17	21	23
Endogenous1	hsa-miR-628-3p	MIMAT0003297	2	8	12	9	4	5	7	7	6	4	7	11	4	7	3	4
Endogenous1	hsa-miR-628-5p	MIMAT0004809	10	15	13	11	9	10	10	18	16	11	16	15	9	10	13	24
Endogenous1	hsa-miR-629-5p	MIMAT0004810	9	15	17	13	9	11	11	7	7	9	10	7	8	7	8	8
Endogenous1	hsa-miR-630	MIMAT0003299	18	24	31	23	18	27	33	22	35	80	43	54	21	28	26	47
Endogenous1	hsa-miR-631	MIMAT0003300	63	58	87	70	71	60	63	53	58	47	58	50	49	49	53	45
Endogenous1	hsa-miR-632	MIMAT0003302	9	7	9	14	4	9	14	12	5	16	8	12	8	13	10	12
Endogenous1	hsa-miR-633	MIMAT0003303	8	11	9	8	11	5	15	9	10	9	9	10	6	8	7	11
Endogenous1	hsa-miR-634	MIMAT0003304	29	25	25	18	18	20	27	25	15	21	19	10	12	14	7	9
Endogenous1	hsa-miR-635	MIMAT0003305	27	28	18	25	13	10	29	18	31	17	16	15	10	16	13	14
Endogenous1	hsa-miR-636	MIMAT0003306	4	5	6	5	7	6	3	6	4	5	4	3	3	3	1	4
Endogenous1	hsa-miR-637	MIMAT0003307	7	14	16	5	4	8	14	9	10	10	8	11	4	14	10	11
Endogenous1	hsa-miR-638	MIMAT0003308	29	12	23	22	17	19	38	22	20	17	17	14	12	12	13	9
Endogenous1	hsa-miR-639	MIMAT0003309	9	15	14	11	8	10	12	7	5	7	4	9	10	9	6	11
Endogenous1	hsa-miR-640	MIMAT0003310	11	12	18	9	4	6	14	7	7	9	6	5	5	7	10	8
Endogenous1	hsa-miR-641	MIMAT0003311	30	27	34	28	28	34	32	23	31	22	24	10	28	29	22	26
Endogenous1	hsa-miR-642a-5p	MIMAT0003312	10	18	18	21	15	13	19	29	19	20	8	13	6	14	12	11
Endogenous1	hsa-miR-642b-3p	MIMAT0018444	9	3	10	7	9	9	9	8	12	9	6	12	6	11	3	13
Endogenous1	hsa-miR-643	MIMAT0003313	16	13	13	11	16	7	15	13	11	13	8	10	10	14	12	14
Endogenous1	hsa-miR-644a	MIMAT0003314	16	18	26	17	14	16	21	14	22	16	16	14	22	17	14	19
Endogenous1	hsa-miR-645	MIMAT0003315	7	7	6	6	5	4	5	4	8	5	3	8	2	7	5	2
Endogenous1	hsa-miR-646	MIMAT0003316	32	30	30	32	20	27	46	37	31	29	24	25	37	23	17	33
Endogenous1	hsa-miR-647	MIMAT0003317	8	14	12	9	11	3	10	6	6	6	3	6	9	9	8	9
Endogenous1	hsa-miR-648	MIMAT0003318	13	13	17	13	8	10	13	10	15	14	9	14	11	14	9	11
Endogenous1	hsa-miR-649	MIMAT0003319	8	4	3	6	4	6	10	13	6	6	6	11	10	10	6	6
Endogenous1	hsa-miR-650	MIMAT0003320	9	7	8	13	10	7	10	5	6	9	13	4	9	10	8	8
Endogenous1	hsa-miR-651	MIMAT0003321	10	19	16	14	17	18	19	14	14	13	11	10	8	13	10	15
Endogenous1	hsa-miR-652-3p	MIMAT0003322	6	5	9	10	9	7	11	15	5	9	1	2	4	6	9	6
Endogenous1	hsa-miR-653	MIMAT0003328	30	21	17	22	9	13	22	13	14	8	11	12	10	12	11	5
Endogenous1	hsa-miR-654-3p	MIMAT0004814	16	12	12	16	13	8	7	14	15	7	10	11	8	6	10	8
Endogenous1	hsa-miR-654-5p	MIMAT0003330	7	8	8	2	5	2	12	2	7	4	6	5	5	5	3	4
Endogenous1	hsa-miR-655	MIMAT0003331	22	16	17	15	11	15	21	14	20	11	13	20	14	21	16	18
Endogenous1	hsa-miR-656	MIMAT0003332	25	28	27	19	20	23	35	34	35	17	26	27	25	29	22	22
Endogenous1	hsa-miR-657	MIMAT0003335	12	15	9	17	17	15	28	14	18	14	16	16	9	15	14	14
Endogenous1	hsa-miR-658	MIMAT0003336	9	17	19	14	14	12	18	11	15	10	11	8	8	11	7	13
Endogenous1	hsa-miR-659-3p	MIMAT0003337	28	26	20	21	12	16	25	22	22	13	21	14	22	15	13	16
Endogenous1	hsa-miR-660-5p	MIMAT0003338	15	19	17	18	7	16	15	26	18	33	16	17	17	25	11	12
Endogenous1	hsa-miR-661	MIMAT0003324	9	4	7	9	1	8	11	4	8	4	8	11	10	9	6	4
Endogenous1	hsa-miR-662	MIMAT0003325	6	8	8	4	3	5	11	6	6	7	6	4	4	3	5	7
Endogenous1	hsa-miR-663a	MIMAT0003326	18	14	10	16	14	12	19	12	12	6	9	14	9	14	9	13
Endogenous1	hsa-miR-663b	MIMAT0005867	4	16	18	13	12	10	16	19	13	8	16	9	11	15	12	10
Endogenous1	hsa-miR-664-3p	MIMAT0005949	13	7	14	7	12	7	14	13	7	7	11	4	6	12	13	6
Endogenous1	hsa-miR-665	MIMAT0004952	10	2	5	10	3	8	6	10	5	9	8	10	8	9	9	5
Endogenous1	hsa-miR-668	MIMAT0003881	10	10	11	14	10	16	20	11	6	12	15	14	6	13	11	15
Endogenous1	hsa-miR-670	MIMAT0010357	7	9	16	10	10	7	12	4	10	17	13	10	10	12	8	10
Endogenous1	hsa-miR-671-3p	MIMAT0004819	11	8	4	11	4	5	5	10	1	3	10	5	6	5	7	10
Endogenous1	hsa-miR-671-5p	MIMAT0003880	27	11	21	16	14	10	20	17	11	5	17	9	13	8	9	9
Endogenous1	hsa-miR-675-5p	MIMAT0004284	8	11	7	5	6	9	11	4	15	8	4	11	4	12	8	13
Endogenous1	hsa-miR-7-5p	MIMAT0000252	39	26	34	26	20	25	34	32	22	33	27	25	16	21	19	18
Endogenous1	hsa-miR-708-5p	MIMAT0004926	5	16	16	8	4	9	13	6	11	6	12	9	13	10	8	5
Endogenous1	hsa-miR-711	MIMAT0012734	11	13	14	19	10	11	19	22	15	11	7	12	7	14	14	6
Endogenous1	hsa-miR-718	MIMAT0012735	10	10	10	11	15	7	17	14	9	10	8	6	12	13	5	6
Endogenous1	hsa-miR-720	MIMAT0005954	51	63	66	34	54	117	53	44	49	27	47	46	45	33	26	37
Endogenous1	hsa-miR-744-5p	MIMAT0004945	8	6	12	6	8	8	11	16	9	13	9	10	7	8	10	5
Endogenous1	hsa-miR-758	MIMAT0003879	21	24	23	15	17	14	25	30	15	18	14	12	12	23	10	8
Endogenous1	hsa-miR-759	MIMAT0010497	14	8	12	18	7	13	5	20	15	13	15	13	11	15	10	19
Endogenous1	hsa-miR-760	MIMAT0004957	7	9	4	5	6	4	4	4	2	4	5	3	4	13	8	8
Endogenous1	hsa-miR-761	MIMAT0010364	39	45	35	40	36	16	40	38	33	32	28	25	21	33	20	47
Endogenous1	hsa-miR-762	MIMAT0010313	32	33	29	43	17	19	45	22	27	13	19	18	11	22	11	21
Endogenous1	hsa-miR-764	MIMAT0010367	7	7	11	11	7	5	7	9	5	6	5	9	9	11	10	5
Endogenous1	hsa-miR-765	MIMAT0003945	10	5	10	15	7	7	11	11	10	7	5	6	4	11	5	5
Endogenous1	hsa-miR-766-3p	MIMAT0003888	21	14	19	7	17	13	23	16	24	11	19	21	12	12	8	13
Endogenous1	hsa-miR-767-3p	MIMAT0003883	27	20	29	24	16	18	30	22	25	17	10	11	12	20	6	11
Endogenous1	hsa-miR-767-5p	MIMAT0003882	12	15	26	17	16	10	21	16	11	9	11	8	10	10	11	4
Endogenous1	hsa-miR-769-3p	MIMAT0003887	6	10	24	8	6	11	17	15	12	8	13	12	10	15	8	12
Endogenous1	hsa-miR-769-5p	MIMAT0003886	25	25	25	33	15	19	30	33	22	17	16	15	21	15	16	19
Endogenous1	hsa-miR-770-5p	MIMAT0003948	40	33	40	30	36	27	37	26	36	15	23	38	19	12	21	23
Endogenous1	hsa-miR-802	MIMAT0004185	16	10	17	12	9	9	12	11	7	11	10	10	13	11	7	10
Endogenous1	hsa-miR-873-5p	MIMAT0004953	12	12	15	13	13	11	13	18	14	15	17	9	6	8	14	11
Endogenous1	hsa-miR-874	MIMAT0004911	7	9	7	8	7	10	25	10	15	12	18	8	11	11	8	7
Endogenous1	hsa-miR-875-3p	MIMAT0004923	9	4	7	6	10	4	8	9	8	5	6	7	2	10	11	5
Endogenous1	hsa-miR-875-5p	MIMAT0004922	12	7	12	16	7	11	13	11	8	13	6	7	13	8	10	4
Endogenous1	hsa-miR-876-3p	MIMAT0004925	17	7	8	19	11	15	11	15	10	11	5	14	7	12	6	8
Endogenous1	hsa-miR-876-5p	MIMAT0004924	6	9	13	7	8	5	15	5	8	4	9	8	6	19	8	7
Endogenous1	hsa-miR-877-5p	MIMAT0004949	28	16	26	29	32	28	35	19	29	27	24	14	26	29	25	16
Endogenous1	hsa-miR-885-3p	MIMAT0004948	11	13	12	10	7	4	5	11	12	7	11	8	9	11	9	12
Endogenous1	hsa-miR-885-5p	MIMAT0004947	37	15	32	24	21	18	18	41	17	16	20	84	9	19	13	9
Endogenous1	hsa-miR-887	MIMAT0004951	4	8	13	5	8	5	8	8	7	9	8	6	10	6	3	4
Endogenous1	hsa-miR-888-5p	MIMAT0004916	62	57	70	53	53	55	69	47	52	46	60	58	48	56	50	42
Endogenous1	hsa-miR-889	MIMAT0004921	26	19	15	12	7	13	19	23	16	11	11	15	11	7	9	12
Endogenous1	hsa-miR-890	MIMAT0004912	28	17	22	17	20	20	35	25	22	19	17	17	12	16	13	16
Endogenous1	hsa-miR-891a	MIMAT0004902	23	16	24	21	13	17	22	25	22	22	16	22	19	23	24	21
Endogenous1	hsa-miR-891b	MIMAT0004913	10	14	22	17	18	13	17	15	15	9	15	13	7	15	12	8
Endogenous1	hsa-miR-892a	MIMAT0004907	20	27	19	10	13	13	22	15	14	14	10	6	5	8	11	13
Endogenous1	hsa-miR-892b	MIMAT0004918	34	22	27	27	12	18	33	39	28	27	30	8	17	17	18	13
Endogenous1	hsa-miR-9-5p	MIMAT0000441	15	22	18	11	10	10	22	17	7	9	6	14	9	7	10	15
Endogenous1	hsa-miR-920	MIMAT0004970	12	13	19	13	7	1	13	11	12	9	6	5	11	7	2	13
Endogenous1	hsa-miR-921	MIMAT0004971	5	3	9	6	6	4	7	4	5	5	7	7	2	3	4	3
Endogenous1	hsa-miR-922	MIMAT0004972	22	33	29	22	20	13	32	31	29	26	20	25	22	20	11	21
Endogenous1	hsa-miR-924	MIMAT0004974	5	10	8	4	6	6	9	11	9	7	7	5	3	7	14	11
Endogenous1	hsa-miR-92a-3p	MIMAT0000092	76	43	56	55	48	83	68	48	47	140	68	86	131	153	65	57
Endogenous1	hsa-miR-92b-3p	MIMAT0003218	8	10	9	14	1	10	13	4	12	7	10	6	7	7	4	6
Endogenous1	hsa-miR-93-5p	MIMAT0000093	57	47	60	48	58	108	67	83	62	131	77	73	74	109	54	64
Endogenous1	hsa-miR-933	MIMAT0004976	14	20	21	13	9	7	22	17	14	7	11	9	7	11	10	16
Endogenous1	hsa-miR-934	MIMAT0004977	30	42	23	20	12	13	37	44	27	24	20	19	21	21	18	11
Endogenous1	hsa-miR-935	MIMAT0004978	6	10	15	14	4	13	15	10	14	5	14	7	9	10	14	11
Endogenous1	hsa-miR-936	MIMAT0004979	26	18	31	30	24	13	48	27	23	15	20	12	18	16	14	15
Endogenous1	hsa-miR-937	MIMAT0004980	10	14	19	21	15	17	19	17	14	12	13	6	9	10	10	12
Endogenous1	hsa-miR-938	MIMAT0004981	36	41	36	30	22	17	38	35	21	24	26	16	15	35	13	19
Endogenous1	hsa-miR-939	MIMAT0004982	12	18	17	22	18	15	19	26	16	12	19	14	11	19	14	15
Endogenous1	hsa-miR-940	MIMAT0004983	5	7	9	10	9	6	12	12	7	8	8	13	7	13	7	9
Endogenous1	hsa-miR-941	MIMAT0004984	18	13	11	11	5	9	13	10	18	13	8	11	7	11	11	14
Endogenous1	hsa-miR-942	MIMAT0004985	71	75	96	65	69	96	126	85	112	45	99	87	35	52	51	27
Endogenous1	hsa-miR-943	MIMAT0004986	6	12	8	8	7	6	10	11	7	4	5	6	2	5	5	19
Endogenous1	hsa-miR-944	MIMAT0004987	35	33	39	31	35	35	63	37	41	26	46	23	22	32	24	19
Endogenous1	hsa-miR-95	MIMAT0000094	39	42	47	34	20	22	42	32	29	24	17	19	19	29	21	25
Endogenous1	hsa-miR-96-5p	MIMAT0000095	12	20	18	22	8	13	10	14	10	16	17	10	14	11	11	11
Endogenous1	hsa-miR-98	MIMAT0000096	12	21	14	17	12	15	16	11	13	11	9	12	13	15	7	9
Endogenous1	hsa-miR-99a-5p	MIMAT0000097	9	4	11	7	10	11	8	6	7	7	6	13	8	12	12	8
Endogenous1	hsa-miR-99b-5p	MIMAT0000689	15	17	9	10	7	12	21	14	19	14	10	14	12	13	12	15
Housekeeping	ACTB	NM_001101.2	18	22	15	15	16	16	15	13	13	15	19	19	12	15	11	9
Housekeeping	B2M	NM_004048.2	32	21	33	32	35	47	65	15	24	18	17	10	16	17	12	12
Housekeeping	GAPDH	NM_002046.3	7	10	18	9	8	11	13	14	7	8	11	12	16	4	11	9
Housekeeping	RPL19	NM_000981.3	25	37	26	22	27	30	39	37	20	32	22	16	13	19	22	16
Housekeeping	RPLP0	NM_001002.3	45	27	33	30	20	22	48	28	27	20	22	28	14	24	28	18
Negative	NEG_A	nmiR00810.1	30	35	45	35	39	38	59	31	36	33	38	34	36	42	44	33
Negative	NEG_B	nmiR00828.1	66	48	55	61	56	49	69	52	47	38	54	40	42	62	41	31
Negative	NEG_C	nmiR00803.1	39	28	37	43	35	28	42	40	32	24	32	28	26	42	26	33
Negative	NEG_D	nmiR00823.1	44	54	53	52	42	56	56	63	55	40	70	55	57	74	70	45
Negative	NEG_E	nmiR00827.1	116	115	105	86	107	105	126	89	108	102	124	105	111	129	130	85
Negative	NEG_F	nmiR00805.1	6	15	19	10	12	13	17	7	18	15	10	17	16	16	16	11
Positive	POS_A	nmiR00813.1	53286	52374	57526	50703	53000	54628	55614	45456	54616	38909	49441	43299	58853	64097	58952	49442
Positive	POS_B	nmiR00809.1	11092	10674	11168	10215	10533	11630	11492	9475	10569	8245	10432	9328	12287	13113	12040	10534
Positive	POS_C	nmiR00811.1	2313	2445	2647	2368	2364	2477	2536	2139	2530	1626	2189	1948	2651	3231	2777	2391
Positive	POS_D	nmiR00822.1	735	771	840	805	756	696	796	633	714	597	768	619	886	1006	861	797
Positive	POS_E	nmiR00801.1	154	152	177	146	134	172	167	139	199	132	152	160	173	219	189	138
Positive	POS_F	nmiR00825.1	55	48	46	77	69	56	59	82	64	55	57	61	71	64	78	63
SpikeIn	ath-miR159a	MIMAT0000177	90	76	73	67	71	118	123	89	81	76	69	68	111	87	71	77
SpikeIn	cel-miR-248	MIMAT0000304	34	24	25	12	14	14	20	23	20	14	9	12	10	10	8	5
SpikeIn	cel-miR-254	MIMAT0000310	18	8	9	11	15	7	13	8	16	7	8	5	9	10	9	10
SpikeIn	osa-miR414	MIMAT0001330	28	30	36	42	27	35	37	25	46	21	28	24	27	27	27	25
SpikeIn	osa-miR442	MIMAT0001605	14	11	15	15	10	6	13	7	21	10	20	12	7	11	14	11

## Sheet: Pairwise comparisons
miRNA	miRBase	Pregnant.vs.Non-pregnant	OC.vs.Non-pregnant	Pregnant.vs.OC	Male.vs.Non-pregnant	OC.vs.Male	Pregnant.vs. Male
hsa-let-7a-5p	MIMAT0000062	0.604111	0.0866556	0.267529	0.452727	0.509251	0.81341
hsa-let-7b-5p	MIMAT0000063	0.748811	0.576332	0.822826	0.110081	0.305583	0.314632
hsa-let-7c	MIMAT0000064	0.00412887	0.372892	0.0733046	0.000934167	0.0197177	0.505525
hsa-let-7d-5p	MIMAT0000065	0.0343296	0.534253	0.175564	0.00212669	0.0200213	0.332602
hsa-let-7e-5p	MIMAT0000066	0.203327	0.349649	0.767276	0.152659	0.565512	0.7897
hsa-let-7f-5p	MIMAT0000067	0.811622	0.183837	0.312785	0.00764658	0.161975	0.061631
hsa-let-7g-5p	MIMAT0000414	0.40749	0.901999	0.385199	0.11867	0.126825	0.515297
hsa-let-7i-5p	MIMAT0000415	0.126703	0.226976	0.78216	0.00107941	0.0408653	0.134459
hsa-miR-1	MIMAT0000416	0.251875	0.745499	0.179096	0.251056	0.191157	0.893576
hsa-miR-100-5p	MIMAT0000098	0.576274	0.863076	0.726326	0.0606788	0.113371	0.287806
hsa-miR-101-3p	MIMAT0000099	0.431819	0.0814873	0.372633	0.0903275	0.856165	0.436093
hsa-miR-103a-3p	MIMAT0000101	0.0367013	0.41567	0.249219	0.99958	0.5222	0.179538
hsa-miR-105-5p	MIMAT0000102	0.687937	0.96505	0.684446	0.679264	0.730541	0.567602
hsa-miR-106a-5p+hsa-miR-17-5p	MIMAT0000103	0.673414	0.19655	0.115054	0.0124187	0.000942893	0.104283
hsa-miR-106b-5p	MIMAT0000680	0.215186	0.429025	0.689583	0.0286871	0.166822	0.388671
hsa-miR-107	MIMAT0000104	0.257668	0.638363	0.550111	0.00894361	0.0427925	0.209691
hsa-miR-10a-5p	MIMAT0000253	0.45148	0.836352	0.62031	0.0290949	0.0661903	0.241816
hsa-miR-10b-5p	MIMAT0000254	0.756545	0.0841751	0.0606186	0.788964	0.108697	0.997069
hsa-miR-1178	MIMAT0005823	0.0273376	0.428718	0.200468	0.944722	0.492575	0.141368
hsa-miR-1179	MIMAT0005824	0.859296	0.934855	0.812692	0.00388453	0.00672474	0.0379823
hsa-miR-1180	MIMAT0005825	0.0469276	0.774193	0.122195	0.438196	0.349206	0.0622272
hsa-miR-1181	MIMAT0005826	0.145158	0.384173	0.600092	0.84003	0.617251	0.433486
hsa-miR-1182	MIMAT0005827	0.076766	0.113479	0.879339	0.283947	0.792182	0.745139
hsa-miR-1183	MIMAT0005828	0.102347	0.412488	0.46411	0.138096	0.475193	0.940713
hsa-miR-1184	MIMAT0005829	0.0572541	0.0456179	0.910538	0.127808	0.859219	0.946194
hsa-miR-1185-5p	MIMAT0005798	0.0156	0.289664	0.220176	0.0444601	0.313224	0.975702
hsa-miR-1193	MIMAT0015049	0.4333	0.848027	0.591217	0.416113	0.552259	0.910095
hsa-miR-1197	MIMAT0005955	0.330037	0.932984	0.334497	0.181088	0.246304	0.101027
hsa-miR-1200	MIMAT0005863	0.0966318	0.0852241	0.940492	0.082775	0.813857	0.80456
hsa-miR-1202	MIMAT0005865	0.447063	0.776521	0.666619	0.203515	0.164962	0.146321
hsa-miR-1203	MIMAT0005866	0.461051	0.665294	0.284225	0.670181	0.960217	0.425682
hsa-miR-1204	MIMAT0005868	0.466012	0.664858	0.791475	0.044059	0.132521	0.290059
hsa-miR-1205	MIMAT0005869	0.00834933	0.00349415	0.770202	2.39387e-06	0.0429247	0.0599861
hsa-miR-1206	MIMAT0005870	0.676128	0.836601	0.849081	0.542327	0.471151	0.46515
hsa-miR-1207-3p	MIMAT0005872	0.500708	0.169093	0.0597506	0.52621	0.0963597	0.961926
hsa-miR-1208	MIMAT0005873	0.725538	0.468422	0.726888	0.661243	0.865842	0.915119
hsa-miR-122-5p	MIMAT0000421	0.0700113	0.586521	0.250598	0.646776	0.993595	0.413925
hsa-miR-1224-3p	MIMAT0005459	0.379678	0.570944	0.781425	0.134889	0.0693863	0.0895021
hsa-miR-1224-5p	MIMAT0005458	0.876292	0.13456	0.127805	0.936456	0.211144	0.968408
hsa-miR-1225-3p	MIMAT0005573	0.639098	0.232728	0.500279	0.337051	0.0689618	0.303394
hsa-miR-1225-5p	MIMAT0005572	0.897413	0.387205	0.496158	0.793992	0.659157	0.90836
hsa-miR-1226-3p	MIMAT0005577	0.320752	0.0636981	0.419887	2.50058e-05	0.0162526	0.0105535
hsa-miR-1227	MIMAT0005580	0.951027	0.421101	0.492387	0.661759	0.301182	0.710536
hsa-miR-1228-3p	MIMAT0005583	0.146937	0.128677	0.935737	0.915521	0.272097	0.394364
hsa-miR-1229	MIMAT0005584	0.568241	0.85033	0.487629	0.450335	0.400804	0.837155
hsa-miR-1231	MIMAT0005586	0.534251	0.593131	0.941648	0.272275	0.153751	0.218052
hsa-miR-1233	MIMAT0005588	0.179248	0.609975	0.451476	0.0623873	0.191456	0.582579
hsa-miR-1234	MIMAT0005589	0.838967	0.316058	0.459225	0.227296	0.750865	0.432622		KEY:
hsa-miR-1236	MIMAT0005591	0.0781202	0.366216	0.0147252	0.374778	0.918476	0.0710657		M: Males
hsa-miR-1237	MIMAT0005592	0.0274196	0.304637	0.288174	0.708391	0.64195	0.256857		N: Non-pregnant females
hsa-miR-1238	MIMAT0005593	0.00690093	0.0575927	0.478224	0.000831259	0.116743	0.425146		O: Oral contraceptive females
hsa-miR-124-3p	MIMAT0000422	0.0343712	0.673564	0.123825	0.0795376	0.202221	0.975727		P: Pregnant females
hsa-miR-1243	MIMAT0005894	0.0588708	0.719499	0.0400989	0.828151	0.93333	0.167998
hsa-miR-1244	MIMAT0005896	0.844007	0.0339104	0.0326092	0.00539085	0.378333	0.0253476
hsa-miR-1245a	MIMAT0005897	0.574607	0.651042	0.925134	0.825052	0.576535	0.597292
hsa-miR-1245b-3p	MIMAT0019951	0.321807	0.0421314	0.330652	1.47892e-07	0.00129729	0.000816052
hsa-miR-1245b-5p	MIMAT0019950	0.739603	0.560872	0.401161	0.108624	0.311238	0.152736
hsa-miR-1246	MIMAT0005898
hsa-miR-1247-5p	MIMAT0005899	0.813725	0.832499	0.681898	0.596712	0.514863	0.802806
hsa-miR-1248	MIMAT0005900	0.161444	0.161198	0.986271	0.0278433	0.361179	0.442737
hsa-miR-1249	MIMAT0005901	0.583065	0.585265	0.997214	0.879538	0.569862	0.640025
hsa-miR-1250	MIMAT0005902	0.790593	0.823813	0.970908	0.83004	0.709985	0.738844
hsa-miR-1251	MIMAT0005903	0.0763047	0.551218	0.286851	0.057945	0.20458	0.765462
hsa-miR-1252	MIMAT0005944	0.327879	0.290185	0.932502	0.752854	0.586651	0.696486
hsa-miR-1253	MIMAT0005904
hsa-miR-1254	MIMAT0005905	0.429436	0.74948	0.310273	0.927863	0.866354	0.564315
hsa-miR-1255a	MIMAT0005906	0.767206	0.632927	0.477388	0.0134055	0.00824764	0.0920997
hsa-miR-1255b-5p	MIMAT0005945	0.0823248	0.764424	0.191413	0.238366	0.398301	0.823798
hsa-miR-1256	MIMAT0005907	0.235474	0.839132	0.204688	0.428638	0.571675	0.173037
hsa-miR-1257	MIMAT0005908	0.964772	0.927742	0.901367	4.44226e-06	3.56074e-05	0.000451863
hsa-miR-1258	MIMAT0005909	0.767815	0.999638	0.787607	0.137859	0.173814	0.349705
hsa-miR-125a-3p	MIMAT0004602	0.00560134	0.528904	0.0520201	0.0162898	0.0880162	0.967366
hsa-miR-125a-5p	MIMAT0000443	0.678382	0.739203	0.493304	0.521612	0.395772	0.826377
hsa-miR-125b-5p	MIMAT0000423
hsa-miR-126-3p	MIMAT0000445	0.0900319	0.417698	0.425645	0.701874	0.774199	0.424134
hsa-miR-1260a	MIMAT0005911	0.167276	0.0640368	0.652115	0.550106	0.0449898	0.180057
hsa-miR-1260b	MIMAT0015041	0.330839	0.333739	0.995168	0.245494	0.761382	0.798337
hsa-miR-1261	MIMAT0005913	0.0244646	0.0692118	0.000193948	0.765503	0.247529	0.0945321
hsa-miR-1262	MIMAT0005914	0.507301	0.576843	0.928959	0.684255	0.947058	0.90621
hsa-miR-1263	MIMAT0005915	0.61956	0.707971	0.915059	0.0712653	0.17441	0.294451
hsa-miR-1264	MIMAT0005791	0.621697	0.386464	0.211714	0.365935	0.883085	0.316081
hsa-miR-1265	MIMAT0005918	0.0715592	0.483461	0.319694	0.147373	0.437564	0.952459
hsa-miR-1266	MIMAT0005920	0.9311	0.21763	0.289594	0.0166021	0.220578	0.078336
hsa-miR-1267	MIMAT0005921	0.00654238	0.078059	0.394511	0.00645969	0.267327	0.751153
hsa-miR-1268a	MIMAT0005922	0.270183	0.138971	0.718191	0.395359	0.699964	0.948747
hsa-miR-1268b	MIMAT0018925	0.823157	0.103534	0.0879981	0.0334086	0.503948	0.0790473
hsa-miR-1269a	MIMAT0005923	0.444697	0.505349	0.934934	0.11674	0.361088	0.485176
hsa-miR-1269b	MIMAT0019059	0.435135	0.0210061	0.00449719	0.539932	0.0174287	0.970565
hsa-miR-127-3p	MIMAT0000446	0.712615	0.337878	0.583108	0.102085	0.0243132	0.139914
hsa-miR-127-5p	MIMAT0004604	0.00141695	0.70784	0.0104144	0.0197253	0.0655287	0.776949
hsa-miR-1270	MIMAT0005924	0.178803	0.515879	0.531726	0.512079	0.26615	0.173496
hsa-miR-1271-5p	MIMAT0005796	0.9175	0.56175	0.528772	0.837465	0.519233	0.929123
hsa-miR-1272	MIMAT0005925	0.678115	0.777008	0.907037	7.94028e-05	0.000123564	0.00112043
hsa-miR-1273a	MIMAT0005926	0.676287	0.246187	0.146871	0.0677225	0.446307	0.0982705
hsa-miR-1273c	MIMAT0015017	0.343447	0.155955	0.655446	0.103724	0.707952	0.5322
hsa-miR-1273d	MIMAT0015090	0.716154	0.616809	0.896172	0.00563926	0.0321293	0.0622062
hsa-miR-1273e	MIMAT0018079	0.737598	0.0155398	0.053891	0.725035	0.113777	0.959055
hsa-miR-1273f	MIMAT0020601	0.315119	0.343267	0.967593	0.106735	0.0261612	0.0616987
hsa-miR-1273g-5p	MIMAT0020602	0.889049	0.233685	0.220123	0.300284	0.0592648	0.486669
hsa-miR-1275	MIMAT0005929	0.664562	0.188817	0.413549	0.961113	0.322528	0.809003
hsa-miR-1276	MIMAT0005930	0.605933	0.66545	0.384789	0.861598	0.856787	0.642853
hsa-miR-1277-3p	MIMAT0005933	0.797083	0.271815	0.435462	0.97707	0.401865	0.885931
hsa-miR-1278	MIMAT0005936	0.417575	0.566175	0.834332	0.505895	0.288694	0.305222
hsa-miR-1279	MIMAT0005937	0.860676	0.897622	0.780504	0.100366	0.108081	0.257279
hsa-miR-128	MIMAT0000424	0.00770602	0.0826565	0.408659	0.00940733	0.310513	0.797774
hsa-miR-1280	MIMAT0005946	0.795467	0.827391	0.661807	0.122033	0.112169	0.31457
hsa-miR-1281	MIMAT0005939	0.535671	0.607818	0.299291	0.697548	0.447306	0.917627
hsa-miR-1282	MIMAT0005940	0.297979	0.113796	0.0160525	0.0191735	0.367072	0.014506
hsa-miR-1283	MIMAT0005799
hsa-miR-1284	MIMAT0005941	0.117679	0.0618367	0.765779	0.0295854	0.600107	0.519679
hsa-miR-1285-3p	MIMAT0005876	0.044698	0.816399	0.106348	0.809211	0.686263	0.1407
hsa-miR-1286	MIMAT0005877	0.586881	0.177352	0.453342	0.1668	0.837164	0.484592
hsa-miR-1287	MIMAT0005878	0.112569	0.471436	0.434719	0.789726	0.747251	0.413592
hsa-miR-1288	MIMAT0005942	0.00334372	0.798613	0.0147672	0.917509	0.76749	0.0495004
hsa-miR-1289	MIMAT0005879	0.252844	0.427365	0.75705	0.997192	0.530178	0.460795
hsa-miR-129-2-3p	MIMAT0004605	0.865267	0.113947	0.19216	0.0093819	0.25563	0.0628293
hsa-miR-129-5p	MIMAT0000242	0.0811275	0.614688	0.0399974	0.182585	0.40922	0.0330584
hsa-miR-1290	MIMAT0005880	0.951092	0.125241	0.141343	0.153637	0.919439	0.262246
hsa-miR-1291	MIMAT0005881	0.725223	0.721229	0.515978	0.954387	0.819384	0.787736
hsa-miR-1292	MIMAT0005943	0.70473	0.31671	0.204332	0.296342	0.865675	0.300557
hsa-miR-1293	MIMAT0005883	0.0609868	0.153946	0.695563	0.814478	0.364527	0.304796
hsa-miR-1294	MIMAT0005884	0.73373	0.382155	0.619469	0.00132138	0.0241306	0.0266974
hsa-miR-1295a	MIMAT0005885	0.0963892	0.577446	0.0424541	0.28103	0.153814	0.801616
hsa-miR-1296	MIMAT0005794	0.341859	0.726026	0.587375	0.440216	0.325616	0.231701
hsa-miR-1297	MIMAT0005886	0.894326	0.450927	0.565487	0.171535	0.0648806	0.261893
hsa-miR-1298	MIMAT0005800	0.822284	0.0343735	0.0804857	0.146987	0.737091	0.339521
hsa-miR-1299	MIMAT0005887	0.00553362	0.0423402	0.513058	0.157471	0.762653	0.476959
hsa-miR-1301	MIMAT0005797	0.384501	0.208309	0.0507526	0.435887	0.782531	0.250319
hsa-miR-1302	MIMAT0005890	0.974777	0.355492	0.378021	0.52498	0.885104	0.615496
hsa-miR-1303	MIMAT0005891	0.631196	0.952266	0.622271	0.663568	0.725209	0.52329
hsa-miR-1304-5p	MIMAT0005892	0.781259	0.0343071	0.0890858	0.640565	0.0363385	0.594431
hsa-miR-1305	MIMAT0005893	0.873602	0.0647631	0.0643963	0.197309	0.785803	0.280301
hsa-miR-1306-3p	MIMAT0005950	0.0474846	0.648812	0.165886	0.397668	0.257057	0.0554996
hsa-miR-1307-3p	MIMAT0005951	0.420881	0.874474	0.379309	0.903421	0.813827	0.670626
hsa-miR-130a-3p	MIMAT0000425	0.997969	0.419571	0.454916	0.171456	0.536542	0.29909
hsa-miR-130b-3p	MIMAT0000691	0.885153	0.613893	0.550356	0.369162	0.670143	0.439139
hsa-miR-132-3p	MIMAT0000426	0.71357	0.644151	0.926829	0.311081	0.572218	0.594702
hsa-miR-1321	MIMAT0005952	0.897219	0.45033	0.562616	0.100382	0.361967	0.245005
hsa-miR-1322	MIMAT0005953	0.723698	0.466629	0.320248	0.383805	0.82177	0.374841
hsa-miR-1323	MIMAT0005795	0.98806	0.0683486	0.0952129	0.0609817	0.777363	0.158302
hsa-miR-1324	MIMAT0005956	0.363124	0.707149	0.239859	0.127126	0.0903555	0.567275
hsa-miR-133a	MIMAT0000427	0.804824	0.393912	0.311559	0.0642603	0.0179624	0.213506
hsa-miR-133b	MIMAT0000770	0.675189	0.860133	0.586153	0.501198	0.632863	0.435854
hsa-miR-134	MIMAT0000447	0.0204275	0.66964	0.0856778	0.784515	0.557702	0.0896475
hsa-miR-135a-5p	MIMAT0000428	0.466116	0.100497	0.394353	0.564858	0.444373	0.974486
hsa-miR-135b-5p	MIMAT0000758	0.0361412	0.690995	0.123002	0.00354668	0.0183134	0.387599
hsa-miR-136-5p	MIMAT0000448	0.679333	0.314226	0.580847	0.175495	0.653013	0.446418
hsa-miR-137	MIMAT0000429	0.28254	0.510795	0.112731	0.283015	0.640962	0.132447
hsa-miR-138-5p	MIMAT0000430	0.665148	0.275652	0.540723	0.350946	0.997595	0.667939
hsa-miR-139-3p	MIMAT0004552	0.350024	0.194144	0.728745	0.0327774	0.349994	0.308763
hsa-miR-139-5p	MIMAT0000250	0.242796	0.177286	0.856457	0.214992	0.940467	0.8498
hsa-miR-140-3p	MIMAT0004597	0.34914	0.449237	0.877037	0.207105	0.57503	0.722807
hsa-miR-140-5p	MIMAT0000431	0.0358286	0.10091	0.690332	0.0203961	0.40414	0.682408
hsa-miR-141-3p	MIMAT0000432	0.881702	0.180647	0.271355	0.00843106	0.173649	0.0572411
hsa-miR-142-3p	MIMAT0000434	0.135994	0.203491	0.853393	0.00136544	0.0531811	0.141769
hsa-miR-142-5p	MIMAT0000433	0.57362	0.0578042	0.215656	0.270386	0.629261	0.635553
hsa-miR-143-3p	MIMAT0000435
hsa-miR-144-3p	MIMAT0000436	0.307803	0.906798	0.411548	0.273221	0.361819	0.860901
hsa-miR-145-5p	MIMAT0000437	0.439466	0.214216	0.658576	0.0737508	0.508419	0.39046
hsa-miR-1468	MIMAT0006789	0.634245	0.661522	0.40229	0.0698202	0.0448674	0.285177
hsa-miR-1469	MIMAT0007347	0.701031	0.0151847	0.00958254	0.893258	0.0738721	0.727491
hsa-miR-146a-5p	MIMAT0000449	0.612626	0.0727312	0.232164	0.00174136	0.145048	0.0405254
hsa-miR-146b-3p	MIMAT0004766	0.931088	0.00740867	0.0107663	0.466803	0.00553973	0.619826
hsa-miR-146b-5p	MIMAT0002809	0.307187	0.541294	0.135133	0.957163	0.59621	0.538202
hsa-miR-1470	MIMAT0007348	0.856926	0.524316	0.672046	0.728475	0.412735	0.704652
hsa-miR-1471	MIMAT0007349	0.210668	0.626473	0.111908	0.402471	0.250091	0.865214
hsa-miR-147a	MIMAT0000251	0.493581	0.580428	0.909512	0.301457	0.167032	0.221195
hsa-miR-147b	MIMAT0004928	0.340115	0.293236	0.919687	0.762006	0.58268	0.70137
hsa-miR-148a-3p	MIMAT0000243	0.627874	0.794392	0.495134	0.490695	0.402813	0.832902
hsa-miR-148b-3p	MIMAT0000759	0.668431	0.995916	0.699852	0.202439	0.241181	0.214394
hsa-miR-149-5p	MIMAT0000450	0.643162	0.662391	0.984707	0.380621	0.645606	0.713662
hsa-miR-150-5p	MIMAT0000451	0.411056	0.519323	0.87738	0.73192	0.846878	0.788248
hsa-miR-151a-3p	MIMAT0000757	0.595886	0.650054	0.367106	0.582801	0.883623	0.448897
hsa-miR-151a-5p	MIMAT0004697	0.821247	0.785434	0.647587	0.295372	0.456472	0.347986
hsa-miR-151b	MIMAT0010214	0.000147139	0.0156285	0.219637	0.203543	0.461143	0.140076
hsa-miR-152	MIMAT0000438	0.135866	0.107473	0.899184	0.462831	0.0524654	0.129759
hsa-miR-153	MIMAT0000439	0.00970103	0.454822	0.0955686	4.96535e-05	0.00174927	0.157443
hsa-miR-1537	MIMAT0007399	0.858386	0.89063	0.772215	0.228666	0.319779	0.304284
hsa-miR-1538	MIMAT0007400	0.370834	0.656773	0.220387	0.847796	0.862049	0.471133
hsa-miR-1539	MIMAT0007401	0.245919	0.563026	0.600654	0.249255	0.130828	0.105411
hsa-miR-154-5p	MIMAT0000452	0.163797	0.0820813	0.73689	8.53442e-05	0.0256049	0.0371896
hsa-miR-155-5p	MIMAT0000646	0.0401801	0.796052	0.102883	0.771863	0.639035	0.123928
hsa-miR-15a-5p	MIMAT0000068	0.298149	0.241614	0.894426	0.0993893	0.5561	0.561511
hsa-miR-15b-5p	MIMAT0000417	0.139174	0.142057	0.994018	0.0199741	0.328567	0.415884
hsa-miR-16-5p	MIMAT0000069	0.326226	0.965108	0.393028	0.00885434	0.0180667	0.175888
hsa-miR-181a-5p	MIMAT0000256	0.774316	0.341017	0.25429	0.38157	0.958023	0.396644
hsa-miR-181b-5p+hsa-miR-181d	MIMAT0000257	0.608304	0.589631	0.975411	0.213513	0.474289	0.539412
hsa-miR-181c-5p	MIMAT0000258	0.274591	0.808985	0.223009	0.498437	0.667107	0.224231
hsa-miR-182-5p	MIMAT0000259	0.783972	0.974098	0.779668	0.751332	0.791141	0.677104
hsa-miR-1825	MIMAT0006765	0.403971	0.120811	0.501991	5.03544e-06	0.00306713	0.00346488
hsa-miR-1827	MIMAT0006767	0.0522222	0.395063	0.325161	0.062964	0.300793	0.871255
hsa-miR-183-5p	MIMAT0000261	0.505187	0.077646	0.0253786	0.745845	0.27512	0.500335
hsa-miR-184	MIMAT0000454	0.548564	0.224839	0.0955588	4.1493e-06	0.00109989	0.000106309
hsa-miR-185-5p	MIMAT0000455	0.148132	0.179242	0.937721	0.19168	0.888947	0.951827
hsa-miR-186-5p	MIMAT0000456	0.795566	0.644977	0.508426	0.203884	0.422696	0.258585
hsa-miR-187-3p	MIMAT0000262	0.486236	0.849473	0.646033	0.00808338	0.0227453	0.11866
hsa-miR-188-3p	MIMAT0004613	0.223859	0.141849	0.804583	0.703504	0.132439	0.284516
hsa-miR-188-5p	MIMAT0000457	0.454493	0.299111	0.781941	0.126693	0.560211	0.498299
hsa-miR-18a-5p	MIMAT0000072	0.665038	0.987728	0.682766	0.726769	0.75801	0.58702
hsa-miR-18b-5p	MIMAT0001412	0.83661	0.403033	0.559335	0.605939	0.85305	0.795977
hsa-miR-1908	MIMAT0007881	0.733411	0.596919	0.424647	0.0723309	0.218469	0.113823
hsa-miR-1909-3p	MIMAT0007883	0.291472	0.997865	0.337713	0.923449	0.931508	0.545112
hsa-miR-190a	MIMAT0000458	0.887219	0.0339338	0.067535	0.731567	0.0473577	0.72543
hsa-miR-190b	MIMAT0004929	0.980991	0.985966	0.995631	0.447232	0.477517	0.55418
hsa-miR-191-5p	MIMAT0000440	0.300143	0.242223	0.892443	0.216947	0.832687	0.787046
hsa-miR-1910	MIMAT0007884	0.207708	0.302351	0.0357451	0.534679	0.16744	0.734614
hsa-miR-1911-5p	MIMAT0007885	0.799367	0.0854793	0.175242	0.00568014	0.237517	0.0531907
hsa-miR-1912	MIMAT0007887	0.0470002	0.574171	0.0198914	0.458915	0.813005	0.0660601
hsa-miR-1913	MIMAT0007888	0.601683	0.105458	0.308433	0.953563	0.184445	0.704236
hsa-miR-1914-5p	MIMAT0007889	0.523195	0.768333	0.393359	0.369971	0.555345	0.275728
hsa-miR-1915-3p	MIMAT0007892	0.172103	0.0143848	0.31028	0.929669	0.0650551	0.417574
hsa-miR-192-5p	MIMAT0000222	0.27367	0.541533	0.664317	0.0432325	0.17006	0.407105
hsa-miR-193a-3p	MIMAT0000459	0.187636	0.318063	0.0338392	0.181203	0.0443447	0.867478
hsa-miR-193a-5p	MIMAT0004614	0.562688	0.648156	0.915359	0.266111	0.168177	0.224335
hsa-miR-193b-3p	MIMAT0002819	0.942295	0.723695	0.794624	0.72049	0.960351	0.822184
hsa-miR-194-5p	MIMAT0000460	0.12766	0.23484	0.770554	0.490872	0.117342	0.133273
hsa-miR-195-5p	MIMAT0000461	0.544768	0.50306	0.242062	0.00013187	5.57582e-05	0.0121068
hsa-miR-196a-5p	MIMAT0000226	0.143558	0.00209409	3.01911e-05	1.17018e-12	4.24913e-05	2.4623e-10
hsa-miR-196b-5p	MIMAT0001080	0.0456239	0.913615	0.0546865	0.361689	0.356943	0.553125
hsa-miR-197-3p	MIMAT0000227	0.293569	0.20703	0.835633	0.0296143	0.317085	0.330032
hsa-miR-1972	MIMAT0009447	0.413299	0.42181	0.996758	0.330597	0.79526	0.832254
hsa-miR-1973	MIMAT0009448	0.476472	0.748008	0.344548	0.911188	0.722596	0.70914
hsa-miR-1976	MIMAT0009451	0.00894297	0.22368	0.208045	0.290985	0.0542241	0.0131154
hsa-miR-198	MIMAT0000228	0.0157535	0.0487122	0.703268	0.000134928	0.0515269	0.179541
hsa-miR-199a-3p+hsa-miR-199b-3p	MIMAT0000232	0.183664	0.369769	0.701222	0.0543502	0.290336	0.545728
hsa-miR-199a-5p	MIMAT0000231	0.072254	0.397456	0.391518	0.485239	0.979045	0.531239
hsa-miR-199b-5p	MIMAT0000263	0.882925	0.842961	0.751237	0.00346524	0.0116443	0.0208487
hsa-miR-19a-3p	MIMAT0000073	0.840851	0.491175	0.650985	0.67893	0.871006	0.853424
hsa-miR-19b-3p	MIMAT0000074	0.0525908	0.531748	0.0191213	0.144539	0.0673883	0.889055
hsa-miR-200a-3p	MIMAT0000682	0.406864	0.159593	0.587634	0.119155	0.747941	0.51676
hsa-miR-200b-3p	MIMAT0000318	0.701525	0.454008	0.298237	0.0268643	0.150096	0.0543065
hsa-miR-200c-3p	MIMAT0000617	0.182578	0.910162	0.187317	0.305811	0.395542	0.102483
hsa-miR-202-3p	MIMAT0002811	0.945649	0.55569	0.630016	0.434021	0.800077	0.582811
hsa-miR-203	MIMAT0000264	0.328573	0.280064	0.0591518	0.0724363	0.425919	0.0466205
hsa-miR-204-5p	MIMAT0000265	0.368478	0.89759	0.348143	0.20363	0.205439	0.699641
hsa-miR-205-5p	MIMAT0000266	0.964771	0.905685	0.944907	0.262848	0.263033	0.380359
hsa-miR-2052	MIMAT0009977	0.230367	0.277573	0.927672	0.0320331	0.266856	0.392788
hsa-miR-2053	MIMAT0009978	0.682388	0.0129782	0.00768409	0.255907	0.360888	0.260889
hsa-miR-2054	MIMAT0009979	0.987932	0.94677	0.961849	0.643072	0.709809	0.732656
hsa-miR-206	MIMAT0000462	0.256954	0.602977	0.580351	0.971727	0.658689	0.450002
hsa-miR-208a	MIMAT0000241	0.18488	0.520507	0.538523	0.891701	0.528467	0.339417
hsa-miR-208b	MIMAT0004960	0.50583	0.323992	0.761119	0.988145	0.44581	0.677168
hsa-miR-20a-5p+hsa-miR-20b-5p	MIMAT0000075	0.881637	0.885485	0.788255	0.499088	0.46374	0.676869
hsa-miR-21-5p	MIMAT0000076
hsa-miR-210	MIMAT0000267	0.0780315	0.684867	0.218285	0.373561	0.256498	0.0707449
hsa-miR-211-5p	MIMAT0000268	0.174703	0.955976	0.235741	0.379415	0.395945	0.123897
hsa-miR-2110	MIMAT0010133	0.69311	0.554667	0.852715	0.537707	0.920431	0.830865
hsa-miR-2113	MIMAT0009206	0.0228412	0.3116	0.254291	0.891254	0.502296	0.17411
hsa-miR-2114-5p	MIMAT0011156	0.316357	0.169245	0.722068	0.27351	0.0370681	0.140459
hsa-miR-2115-5p	MIMAT0011158	0.527205	0.917796	0.501999	0.755557	0.714002	0.864752
hsa-miR-2116-5p	MIMAT0011160	0.425462	0.424079	0.990774	5.14675e-08	1.2909e-05	0.000298472
hsa-miR-2117	MIMAT0011162	0.239124	0.482281	0.671478	0.547805	0.998342	0.763514
hsa-miR-212-3p	MIMAT0000269	0.811798	0.941834	0.776189	0.769094	0.832424	0.707232
hsa-miR-214-3p	MIMAT0000271	0.934932	0.729639	0.694066	0.995475	0.781682	0.961582
hsa-miR-215	MIMAT0000272	0.492831	0.0814424	0.325533	0.00278177	0.170765	0.0677482
hsa-miR-216a	MIMAT0000273	0.232479	0.311622	0.877531	0.198925	0.703177	0.836366
hsa-miR-216b	MIMAT0004959	0.0418149	0.26165	0.413038	0.0236562	0.233972	0.683786
hsa-miR-217	MIMAT0000274	0.334103	0.656015	0.639083	0.0519294	0.152527	0.393759
hsa-miR-218-5p	MIMAT0000275	0.200379	0.568014	0.52234	0.000117899	0.0020762	0.0360674
hsa-miR-219-1-3p	MIMAT0004567	0.369754	0.461515	0.890509	0.344844	0.148457	0.196158
hsa-miR-219-2-3p	MIMAT0004675	0.96855	0.0555212	0.0834154	0.806285	0.199885	0.872434
hsa-miR-219-5p	MIMAT0000276	0.139069	0.175138	0.923125	0.738366	0.446801	0.485519
hsa-miR-22-3p	MIMAT0000077	0.24638	0.6783	0.500703	0.0978703	0.233872	0.610114
hsa-miR-221-3p	MIMAT0000278	0.448329	0.757139	0.328952	0.140274	0.267823	0.108424
hsa-miR-222-3p	MIMAT0000279	0.517872	0.215466	0.579587	0.498888	0.110871	0.353285
hsa-miR-223-3p	MIMAT0000280	0.228092	0.293759	0.89717	0.233725	0.790922	0.898009
hsa-miR-224-5p	MIMAT0000281	0.618039	0.690703	0.930588	0.113495	0.25545	0.379186
hsa-miR-2276	MIMAT0011775	0.746977	0.553508	0.800374	0.337516	0.178606	0.350078
hsa-miR-2277-3p	MIMAT0011777	3.24702e-05	0.00171074	0.372564	0.00032228	0.407614	0.955213
hsa-miR-2277-5p	MIMAT0017352	0.954781	0.8547	0.906592	0.936291	0.827949	0.922695
hsa-miR-2278	MIMAT0011778	0.346571	0.0311333	0.257827	0.0914346	0.881394	0.499875
hsa-miR-23a-3p	MIMAT0000078	0.764886	0.561523	0.792307	0.265785	0.573488	0.51476
hsa-miR-23b-3p	MIMAT0000418	0.302185	0.539393	0.708646	0.924098	0.692405	0.554621
hsa-miR-23c	MIMAT0018000	0.37614	0.849505	0.527864	0.0502432	0.100008	0.359917
hsa-miR-24-3p	MIMAT0000080	0.713099	0.824865	0.589713	0.333794	0.476752	0.332533
hsa-miR-25-3p	MIMAT0000081	0.333521	0.668248	0.201735	0.275343	0.181291	0.837187
hsa-miR-2682-5p	MIMAT0013517	0.745887	0.292846	0.205492	0.255708	0.0615979	0.513498
hsa-miR-26a-5p	MIMAT0000082	0.033971	0.607602	0.144814	0.00391577	0.0251221	0.409747
hsa-miR-26b-5p	MIMAT0000083	0.877596	0.596206	0.529127	0.596446	0.945535	0.616781
hsa-miR-27a-3p	MIMAT0000084	0.288419	0.95953	0.357345	0.170278	0.194794	0.0850943
hsa-miR-27b-3p	MIMAT0000419	0.466737	0.237154	0.668762	0.0138166	0.184864	0.161891
hsa-miR-28-3p	MIMAT0004502	0.553383	0.587759	0.968294	2.34978e-06	9.64559e-05	0.00138404
hsa-miR-28-5p	MIMAT0000085	0.865463	0.748565	0.887517	0.458506	0.351594	0.502297
hsa-miR-296-3p	MIMAT0004679	0.916332	0.879475	0.813695	0.308286	0.415478	0.400964
hsa-miR-296-5p	MIMAT0000690	0.595599	0.457336	0.242198	0.304403	0.721596	0.262841
hsa-miR-297	MIMAT0004450	0.0287468	0.370175	0.243788	0.385099	0.927669	0.455049
hsa-miR-298	MIMAT0004901	0.424208	0.509448	0.905034	0.512946	0.935868	0.985973
hsa-miR-299-3p	MIMAT0000687	0.136478	0.745691	0.290326	0.572423	0.439845	0.166083
hsa-miR-299-5p	MIMAT0002890	0.350429	0.842777	0.5043	0.529612	0.674517	0.901674
hsa-miR-29a-3p	MIMAT0000086	0.376336	0.144408	0.588531	0.837994	0.181621	0.469342
hsa-miR-29b-3p	MIMAT0000100	0.319487	0.767156	0.526218	0.352348	0.535738	0.947939
hsa-miR-29c-3p	MIMAT0000681	0.180139	0.229299	0.911012	0.0790487	0.507053	0.638326
hsa-miR-300	MIMAT0004903	0.420083	0.577066	0.825901	0.225936	0.121527	0.150955
hsa-miR-301a-3p	MIMAT0000688	0.841273	0.299367	0.254187	0.800073	0.55889	0.748439
hsa-miR-301b	MIMAT0004958	0.376928	0.861547	0.519509	0.26436	0.246045	0.157359
hsa-miR-302a-3p	MIMAT0000684	0.00925883	0.0121434	0.954906	0.242894	0.366413	0.431206
hsa-miR-302b-3p	MIMAT0000715	0.0157453	0.0444668	0.72972	0.00373315	0.281904	0.517928
hsa-miR-302c-3p	MIMAT0000717	0.687959	0.654965	0.436359	0.0149352	0.0602802	0.0354376
hsa-miR-302d-3p	MIMAT0000718	0.321899	0.301061	0.95863	0.0155843	0.160766	0.231345
hsa-miR-302e	MIMAT0005931	0.249483	0.729062	0.171018	0.00439314	0.00394252	0.155794
hsa-miR-302f	MIMAT0005932	0.050836	0.198807	0.552872	0.0876166	0.579448	0.968174
hsa-miR-30a-5p	MIMAT0000087	0.234335	0.00113881	4.37984e-05	0.00759862	0.909208	0.00530321
hsa-miR-30b-5p	MIMAT0000420	0.534088	0.671483	0.860986	0.520362	0.798479	0.930108
hsa-miR-30c-5p	MIMAT0000244	0.550328	0.901663	0.667077	0.413489	0.397227	0.315471
hsa-miR-30d-5p	MIMAT0000245	0.922249	0.222929	0.300263	0.450334	0.789279	0.610371
hsa-miR-30e-5p	MIMAT0000692	0.630547	0.519247	0.87557	0.00793088	0.0541295	0.0884378
hsa-miR-31-5p	MIMAT0000089	0.370112	0.250463	0.807242	0.418405	0.870728	0.970118
hsa-miR-3123	MIMAT0014985	0.0610792	0.403837	0.0132523	0.972113	0.490908	0.23913
hsa-miR-3127-5p	MIMAT0014990	0.00276778	0.188331	0.130425	0.331136	0.885063	0.235476
hsa-miR-3131	MIMAT0014996	0.682214	0.389853	0.674108	0.521386	0.92908	0.823555
hsa-miR-3136-5p	MIMAT0015003	0.216373	0.0299386	0.38042	1.73938e-05	0.0258476	0.0138031
hsa-miR-3141	MIMAT0015010	0.0550352	0.154997	0.663073	0.0753981	0.609797	0.908498
hsa-miR-3144-5p	MIMAT0015014	0.633908	0.386246	0.714576	0.0580944	0.291548	0.258242
hsa-miR-3147	MIMAT0015019	0.141084	0.504848	0.468127	0.301402	0.141101	0.0837529
hsa-miR-3151	MIMAT0015024	0.964216	0.0351104	0.0470907	0.650253	0.0381365	0.752834
hsa-miR-3154	MIMAT0015028	0.704607	0.671017	0.460866	0.685945	0.480969	0.949835
hsa-miR-3161	MIMAT0015035	0.353513	0.370173	0.985393	0.000134657	2.62772e-05	0.000481974
hsa-miR-3164	MIMAT0015038	0.435353	0.697013	0.284582	0.199758	0.138517	0.637809
hsa-miR-3168	MIMAT0015043	0.558819	0.990884	0.586996	0.0600672	0.0832726	0.293819
hsa-miR-3175	MIMAT0015052	0.139345	0.218423	0.832848	9.43847e-05	0.00906458	0.0444191
hsa-miR-3178	MIMAT0015055	0.495245	0.459188	0.192063	0.736106	0.784415	0.487815
hsa-miR-3180	MIMAT0018178	0.0962549	0.82632	0.189187	0.641315	0.799306	0.474136
hsa-miR-3180-3p	MIMAT0015058	0.657369	0.753088	0.909379	0.802279	0.985592	0.924137
hsa-miR-3180-5p	MIMAT0015057	0.435254	0.241643	0.711605	0.0349116	0.311705	0.272325
hsa-miR-3182	MIMAT0015062	0.48678	0.21083	0.602257	0.0445548	0.391857	0.281932
hsa-miR-3184-5p	MIMAT0015064	0.732733	0.725938	0.525655	0.77963	0.594584	0.99414
hsa-miR-3185	MIMAT0015065	0.289002	0.612963	0.617601	0.602733	0.937094	0.774227
hsa-miR-3187-3p	MIMAT0015069	0.188349	0.226383	0.934536	0.000826296	0.0346623	0.0911059
hsa-miR-3190-5p	MIMAT0015073	0.113937	0.323541	0.596669	0.0382591	0.261869	0.578913
hsa-miR-3192	MIMAT0015076	0.626573	0.914987	0.587928	0.623099	0.593102	0.952242
hsa-miR-3195	MIMAT0015079	0.191742	0.961123	0.252432	0.962863	0.996558	0.421589
hsa-miR-3196	MIMAT0015080	0.329078	0.67575	0.6148	0.138692	0.0918102	0.0801616
hsa-miR-32-5p	MIMAT0000090	0.251986	0.193264	0.875309	0.000744434	0.0387432	0.0686572
hsa-miR-3200-3p	MIMAT0015085	0.144639	0.679613	0.343145	0.894659	0.838654	0.402538
hsa-miR-320a	MIMAT0000510	0.0699233	0.0867973	0.943497	0.0016017	0.122547	0.219624
hsa-miR-320b	MIMAT0005792	0.16826	0.962437	0.225542	0.232966	0.258461	0.073499
hsa-miR-320c	MIMAT0005793	0.543531	0.703968	0.839266	0.0700623	0.173511	0.325646
hsa-miR-320d	MIMAT0006764	0.150225	0.298008	0.726017	0.0105881	0.127673	0.311004
hsa-miR-320e	MIMAT0015072	0.536317	0.893014	0.491727	0.977776	0.8955	0.706693
hsa-miR-323a-3p	MIMAT0000755	0.874314	0.328199	0.448314	0.0406461	0.00816432	0.0982067
hsa-miR-323a-5p	MIMAT0004696	0.366654	0.866733	0.504343	0.880721	0.995638	0.640919
hsa-miR-323b-3p	MIMAT0015050	0.787769	0.598679	0.809997	0.416429	0.740984	0.657725
hsa-miR-323b-5p	MIMAT0001630	0.785336	0.516842	0.726289	0.253805	0.119771	0.29826
hsa-miR-324-3p	MIMAT0000762	0.720953	0.686179	0.484967	0.631383	0.448714	0.893262
hsa-miR-324-5p	MIMAT0000761	0.965448	0.713262	0.704976	0.446337	0.323655	0.582668
hsa-miR-325	MIMAT0000771	0.0905028	0.756005	0.209273	0.609834	0.823432	0.483301
hsa-miR-326	MIMAT0000756	0.631531	0.0143716	0.0684357	0.314445	0.00440211	0.284249
hsa-miR-328	MIMAT0000752	0.628171	0.26792	0.561126	0.198979	0.760116	0.507633
hsa-miR-329	MIMAT0001629	0.819774	0.553058	0.733967	0.477372	0.853724	0.694877
hsa-miR-330-3p	MIMAT0000751	0.793913	0.34772	0.529616	0.107646	0.0268889	0.165263
hsa-miR-330-5p	MIMAT0004693	0.64443	0.968767	0.700705	0.00098086	0.00279481	0.0276572
hsa-miR-331-3p	MIMAT0000760	0.574263	0.433031	0.832345	0.192419	0.563573	0.530574
hsa-miR-331-5p	MIMAT0004700	0.802531	0.883737	0.925987	0.828149	0.933169	0.996924
hsa-miR-335-5p	MIMAT0000765	0.46363	0.242631	0.681383	0.0646233	0.438971	0.352431
hsa-miR-337-3p	MIMAT0000754	0.394953	0.0504827	0.303031	3.27693e-11	5.63185e-06	7.38437e-06
hsa-miR-337-5p	MIMAT0004695	0.28164	0.0612675	0.455505	0.00324249	0.2206	0.123613
hsa-miR-338-3p	MIMAT0000763	0.00742082	0.833544	0.0247367	5.0152e-08	2.46714e-07	4.82928e-09
hsa-miR-338-5p	MIMAT0004701	0.12037	0.814444	0.23068	0.0251614	0.061906	0.48446
hsa-miR-339-3p	MIMAT0004702	0.442513	0.295291	0.790111	0.0600594	0.368338	0.351344
hsa-miR-339-5p	MIMAT0000764	0.146587	0.73302	0.101524	0.621022	0.853502	0.190952
hsa-miR-33a-5p	MIMAT0000091	0.384682	0.136196	0.559793	0.000311917	0.0330748	0.0296692
hsa-miR-33b-5p	MIMAT0003301	0.377265	0.326804	0.919971	0.298767	0.0847619	0.175359
hsa-miR-340-5p	MIMAT0004692	0.975587	0.600808	0.609509	0.603413	0.948694	0.679235
hsa-miR-342-3p	MIMAT0000753	0.375696	0.637271	0.214126	0.78218	0.532396	0.719066
hsa-miR-342-5p	MIMAT0004694	0.439983	0.926815	0.430478	0.00257994	0.00459729	0.0736911
hsa-miR-345-5p	MIMAT0000772	0.602907	0.491097	0.871722	0.710742	0.839962	0.95759
hsa-miR-346	MIMAT0000773	0.843919	0.591695	0.500051	0.942764	0.721656	0.856399
hsa-miR-34a-5p	MIMAT0000255	0.983061	0.951947	0.940247	0.486069	0.554594	0.588006
hsa-miR-34b-3p	MIMAT0004676	0.651805	0.210919	0.45723	0.699375	0.528376	0.997806
hsa-miR-34c-3p	MIMAT0004677	0.108577	0.12268	0.970131	1.75265e-07	0.000353861	0.00340035
hsa-miR-34c-5p	MIMAT0000686	0.318506	0.739079	0.547504	0.347964	0.261817	0.176182
hsa-miR-3605-5p	MIMAT0017981	0.205855	0.366322	0.749794	0.0328262	0.213178	0.420839
hsa-miR-361-3p	MIMAT0004682	0.00492167	0.439972	0.064379	0.769997	0.734086	0.11283
hsa-miR-361-5p	MIMAT0000703	0.755931	0.341998	0.552683	0.594856	0.794607	0.838811
hsa-miR-3614-5p	MIMAT0017992	0.456071	0.432094	0.160277	0.270556	0.103576	0.721633
hsa-miR-362-3p	MIMAT0004683	0.214833	0.983625	0.266471	0.796888	0.826107	0.547151
hsa-miR-362-5p	MIMAT0000705	0.33361	0.156415	0.669383	0.417966	0.709216	0.994146
hsa-miR-363-3p	MIMAT0000707
hsa-miR-365a-3p	MIMAT0000710	0.00158987	0.0102637	0.611257	0.125257	0.000616009	0.0014147
hsa-miR-367-3p	MIMAT0000719	0.0411434	0.229257	0.452617	0.0508179	0.398854	0.866403
hsa-miR-3676-3p	MIMAT0018100	0.28321	0.233182	0.90251	0.656049	0.178247	0.304272
hsa-miR-369-3p	MIMAT0000721	0.437221	0.741593	0.686548	0.240022	0.413814	0.695466
hsa-miR-369-5p	MIMAT0001621	0.0960077	0.145206	0.863227	0.004389	0.143107	0.275735
hsa-miR-3690	MIMAT0018119	0.68433	0.440487	0.732761	0.220139	0.605393	0.503952
hsa-miR-370	MIMAT0000722	0.408979	0.119475	0.493595	5.69842e-08	0.000177613	0.000337839
hsa-miR-371a-3p	MIMAT0000723	0.160014	0.000107963	0.0218354	0.00141378	0.903121	0.129317
hsa-miR-371a-5p	MIMAT0004687	0.747246	0.720753	0.532938	0.809548	0.951835	0.696664
hsa-miR-371b-3p	MIMAT0019893	0.575466	0.550081	0.967059	0.922639	0.703018	0.774659
hsa-miR-371b-5p	MIMAT0019892	0.960729	0.459501	0.523623	0.630237	0.306254	0.691666
hsa-miR-372	MIMAT0000724	0.252711	0.0449068	0.418673	0.653822	0.243191	0.692774
hsa-miR-373-3p	MIMAT0000726	0.593012	0.341923	0.696458	0.384883	0.961339	0.752563
hsa-miR-374a-5p	MIMAT0000727	0.235068	0.790403	0.402816	0.131649	0.241039	0.704056
hsa-miR-374b-5p	MIMAT0004955	0.39609	0.603541	0.210391	0.573329	0.914441	0.330892
hsa-miR-374c-5p	MIMAT0018443	0.12263	0.675608	0.307514	0.350614	0.598843	0.775993
hsa-miR-375	MIMAT0000728	0.00760731	0.0884185	0.390099	0.901055	0.21995	0.10501
hsa-miR-376a-3p	MIMAT0000729	3.50901e-06	0.351664	0.000760428	1.11022e-15	6.66134e-16	0
hsa-miR-376b	MIMAT0002172	0.568154	0.515313	0.262511	0.457918	0.866355	0.352604
hsa-miR-376c	MIMAT0000720	0.213916	0.81062	0.362147	0.450361	0.378741	0.170379
hsa-miR-377-3p	MIMAT0000730	0.410701	0.986191	0.4632	0.000118095	0.000440787	0.0168448
hsa-miR-378a-3p+hsa-miR-378i	MIMAT0000732	0.0982257	0.000309129	0.0683393	0.000270494	0.617854	0.0894293
hsa-miR-378b	MIMAT0014999	0.143297	0.0349704	0.540187	0.000650375	0.14284	0.100112
hsa-miR-378c	MIMAT0016847	0.92467	0.812603	0.760412	0.71824	0.605043	0.831506
hsa-miR-378d	MIMAT0018926	0.345801	0.893912	0.326067	0.752954	0.694063	0.713417
hsa-miR-378e	MIMAT0018927	0.0871068	0.357812	0.477579	0.0585179	0.312479	0.737863
hsa-miR-378f	MIMAT0018932	0.634429	0.881404	0.767562	0.0197613	0.0435401	0.143889
hsa-miR-378g	MIMAT0018937	0.0173999	0.00154772	0.450455	0.844973	0.00758656	0.0936213
hsa-miR-378h	MIMAT0018984	0.915141	0.965426	0.954478	0.252159	0.278614	0.348958
hsa-miR-379-5p	MIMAT0000733	0.899139	0.993566	0.902164	0.268789	0.313932	0.357666
hsa-miR-380-3p	MIMAT0000735	0.72687	0.578593	0.406049	0.92527	0.600984	0.878107
hsa-miR-381	MIMAT0000736	0.00450448	0.234925	0.135723	0.17419	0.756079	0.42643
hsa-miR-382-5p	MIMAT0000737	0.343493	0.101064	0.515585	0.160765	0.996026	0.649491
hsa-miR-383	MIMAT0000738	0.0388168	0.62596	0.0196812	0.629075	0.952864	0.0902611
hsa-miR-384	MIMAT0001075	0.241073	0.0821654	0.591902	0.212014	0.822716	0.847149
hsa-miR-3928	MIMAT0018205	0.357977	0.511066	0.817281	0.425926	0.831717	0.989755
hsa-miR-3934	MIMAT0018349	0.958881	0.550086	0.54949	0.0851781	0.268217	0.180846
hsa-miR-409-3p	MIMAT0001639	0.471228	0.96067	0.482696	0.000785061	0.00183374	0.0372764
hsa-miR-409-5p	MIMAT0001638	0.490986	0.267498	0.692255	0.000221535	0.0120146	0.0184152
hsa-miR-410	MIMAT0002171	0.287161	0.0444104	0.375942	0.00295441	0.253399	0.116551
hsa-miR-411-5p	MIMAT0003329	0.980225	0.446577	0.496594	0.492009	0.975459	0.61357
hsa-miR-412	MIMAT0002170	0.000913012	0.213291	3.04613e-05	0.970381	0.344542	0.0308297
hsa-miR-421	MIMAT0003339	0.723722	0.990495	0.739079	0.822845	0.844777	0.691435
hsa-miR-422a	MIMAT0001339	0.175358	0.766141	0.336915	0.167775	0.134126	0.0552799
hsa-miR-423-3p	MIMAT0001340	0.168954	0.175783	0.996901	0.785573	0.414536	0.497911
hsa-miR-423-5p	MIMAT0004748	0.00527646	0.537815	0.00186844	0.513116	0.908834	0.0221014
hsa-miR-424-5p	MIMAT0001341	0.59379	0.800187	0.800754	0.0915639	0.178005	0.349105
hsa-miR-425-5p	MIMAT0003393	0.161381	0.101423	0.813678	0.504187	0.0573207	0.159612
hsa-miR-4284	MIMAT0016915	0.0305089	0.403236	0.230224	0.0360956	0.0099315	0.00288952
hsa-miR-4286	MIMAT0016916	0.587423	0.926016	0.682786	0.11787	0.132059	0.124977
hsa-miR-429	MIMAT0001536	0.478553	0.868083	0.424319	0.342812	0.317331	0.791972
hsa-miR-431-5p	MIMAT0001625	0.799922	0.85292	0.687665	0.750325	0.661774	0.937544
hsa-miR-432-5p	MIMAT0002814	0.434764	0.377702	0.918396	0.547221	0.212887	0.337913
hsa-miR-433	MIMAT0001627	0.98906	0.17587	0.216194	0.567486	0.112069	0.658294
hsa-miR-4421	MIMAT0018934	0.940025	0.157102	0.216001	0.63123	0.120397	0.68016
hsa-miR-4425	MIMAT0018940	0.0393496	0.800915	0.0348463	0.354284	0.515421	0.0427162
hsa-miR-4431	MIMAT0018947	0.459467	0.536612	0.213393	0.224429	0.109725	0.655895
hsa-miR-4435	MIMAT0018951	0.639222	0.651941	0.991346	0.500698	0.793203	0.834266
hsa-miR-4443	MIMAT0018961
hsa-miR-4448	MIMAT0018967	0.253977	0.00517128	0.123274	0.408848	0.148949	0.91481
hsa-miR-4451	MIMAT0018973	0.37418	0.473569	0.882118	0.0829256	0.305358	0.457228
hsa-miR-4454	MIMAT0018976	0.434288	0.329617	0.106938	6.26037e-07	9.64713e-08	0.00105586
hsa-miR-4455	MIMAT0018977	0.0235669	0.10433	0.57278	0.139034	0.00844804	0.00997695
hsa-miR-4458	MIMAT0018980	0.991125	0.371583	0.403859	0.00060034	0.014631	0.00909165
hsa-miR-4461	MIMAT0018983	0.536555	0.0988717	0.337067	0.0884738	0.792955	0.371181
hsa-miR-448	MIMAT0001532	0.773149	0.935283	0.735678	0.0728223	0.114109	0.122281
hsa-miR-4484	MIMAT0019018	0.672608	0.784921	0.89407	0.601738	0.792155	0.901244
hsa-miR-4485	MIMAT0019019	0.781211	0.596843	0.458559	0.882865	0.778578	0.771667
hsa-miR-4488	MIMAT0019022	0.369047	0.712331	0.246563	0.755857	0.565264	0.732678
hsa-miR-449a	MIMAT0001541	0.559408	0.186279	0.491515	0.0662666	0.520181	0.309046
hsa-miR-449b-5p	MIMAT0003327	0.00252869	0.943764	0.00485275	0.137927	0.192249	0.00217316
hsa-miR-449c-5p	MIMAT0010251	0.868334	0.558303	0.489395	0.0105932	0.0599083	0.0409381
hsa-miR-4508	MIMAT0019045	0.142351	0.664219	0.349218	0.944224	0.684988	0.319303
hsa-miR-450a-5p	MIMAT0001545	0.0344469	0.0754716	0.774597	0.323641	0.621161	0.541298
hsa-miR-450b-3p	MIMAT0004910	0.129276	0.264122	0.725156	0.0558934	0.382503	0.635136
hsa-miR-450b-5p	MIMAT0004909	0.146117	0.65241	0.363585	0.0250846	0.089448	0.444744
hsa-miR-4516	MIMAT0019053	0.951559	0.908466	0.959519	0.746142	0.836645	0.836492
hsa-miR-451a	MIMAT0001631	0.85705	0.618371	0.767518	0.0106536	0.0513829	0.0687051
hsa-miR-452-5p	MIMAT0001635	0.418691	0.062897	0.327251	0.161097	0.857732	0.587342
hsa-miR-4521	MIMAT0019058	0.810768	0.980833	0.84462	0.353657	0.384937	0.391421
hsa-miR-4531	MIMAT0019070	0.379127	0.295593	0.86979	0.361195	0.0969797	0.208588
hsa-miR-4532	MIMAT0019071	0.372505	0.109891	0.507421	0.731041	0.115749	0.404438
hsa-miR-454-3p	MIMAT0003885	0.657415	0.205278	0.444327	0.695279	0.175236	0.560589
hsa-miR-455-3p	MIMAT0004784	0.00904418	0.00823081	0.951944	0.178602	0.397226	0.51061
hsa-miR-455-5p	MIMAT0003150	0.505941	0.710384	0.792274	0.328521	0.546386	0.754078
hsa-miR-4647	MIMAT0019709	0.799723	0.775518	0.974461	0.707481	0.904896	0.903352
hsa-miR-4741	MIMAT0019871	0.148237	0.465764	0.519463	0.897486	0.488962	0.304498
hsa-miR-4792	MIMAT0019964	0.894412	0.0993611	0.161526	0.00526272	0.000116333	0.0277493
hsa-miR-483-3p	MIMAT0002173	0.974644	0.107189	0.144903	0.229266	0.868272	0.37292
hsa-miR-483-5p	MIMAT0004761	0.786593	0.599837	0.812269	0.833324	0.825904	0.988466
hsa-miR-484	MIMAT0002174	0.721477	0.896104	0.656086	0.452378	0.557975	0.424411
hsa-miR-485-3p	MIMAT0002176	0.0102775	0.00200636	0.608118	1.28104e-06	0.044764	0.0431774
hsa-miR-485-5p	MIMAT0002175	0.023449	0.0670248	0.708103	0.00117015	0.125164	0.315102
hsa-miR-486-3p	MIMAT0004762	0.152437	0.994863	0.194328	0.299396	0.34422	0.894253
hsa-miR-487a	MIMAT0002178	0.00797104	0.216954	0.201226	0.0874815	0.552226	0.682031
hsa-miR-487b	MIMAT0003180	0.142469	0.195186	0.888003	4.09763e-06	0.00136568	0.0107853
hsa-miR-488-3p	MIMAT0004763	0.00267267	0.000867719	0.735955	0.253688	0.115406	0.28704
hsa-miR-489	MIMAT0002805	0.165443	0.14649	0.939161	0.501539	0.598438	0.702557
hsa-miR-490-3p	MIMAT0002806	0.959479	0.791082	0.771225	0.281972	0.436883	0.396267
hsa-miR-490-5p	MIMAT0004764	0.987474	0.224171	0.255919	0.0157874	0.209301	0.065765
hsa-miR-491-3p	MIMAT0004765	0.999409	0.976699	0.977957	0.980717	0.999335	0.985001
hsa-miR-491-5p	MIMAT0002807	0.333703	0.635847	0.657198	0.59347	0.907185	0.828549
hsa-miR-492	MIMAT0002812	0.771228	0.444854	0.65981	0.000570435	0.0105898	0.0153059
hsa-miR-493-3p	MIMAT0003161	0.185124	0.617661	0.455234	0.0521301	0.165487	0.534813
hsa-miR-494	MIMAT0002816	0.495638	0.29492	0.729492	0.629412	0.70252	0.942552
hsa-miR-495	MIMAT0002817	0.691654	0.511631	0.80698	0.25803	0.603025	0.546786
hsa-miR-496	MIMAT0002818	0.790331	0.12636	0.242609	0.706316	0.39119	0.90861
hsa-miR-497-5p	MIMAT0002820	0.720683	0.0373071	0.11048	0.193596	0.654729	0.449784
hsa-miR-498	MIMAT0002824	0.35149	0.250171	0.0561103	0.524153	0.136626	0.90774
hsa-miR-499a-3p	MIMAT0004772	0.946083	0.237879	0.24977	0.0826729	0.508273	0.174121
hsa-miR-499a-5p	MIMAT0002870	0.947236	0.451425	0.450086	0.655085	0.316415	0.767134
hsa-miR-499b-3p	MIMAT0019898	0.952317	0.6332	0.699538	0.58737	0.382797	0.652839
hsa-miR-499b-5p	MIMAT0019897	0.370635	0.97495	0.398272	0.226502	0.257231	0.732721
hsa-miR-500a-5p+hsa-miR-501-5p	MIMAT0004773	0.7828	0.826778	0.650449	0.85181	0.999201	0.749886
hsa-miR-500b	MIMAT0016925	0.304515	0.448943	0.102185	0.56747	0.942751	0.274233
hsa-miR-501-3p	MIMAT0004774	0.437502	0.295416	0.796249	0.0440879	0.306978	0.30428
hsa-miR-502-3p	MIMAT0004775	0.639233	0.300064	0.16651	0.568315	0.180834	0.895565
hsa-miR-502-5p	MIMAT0002873	0.250289	0.446799	0.729799	0.004202	0.0429138	0.152337
hsa-miR-503	MIMAT0002874	0.0740331	0.00207396	0.224631	9.8607e-07	0.039206	0.0103938
hsa-miR-504	MIMAT0002875	0.0493047	0.274149	0.434199	0.0153955	0.173884	0.566364
hsa-miR-505-3p	MIMAT0002876	0.340304	0.784345	0.26212	0.126788	0.236475	0.0766634
hsa-miR-506-3p	MIMAT0002878	0.942449	0.600242	0.676045	0.415743	0.246827	0.507093
hsa-miR-507	MIMAT0002879	0.715569	0.318645	0.210439	0.873431	0.52303	0.722628
hsa-miR-508-3p	MIMAT0002880	0.497067	0.553673	0.243872	0.584926	0.972474	0.395032
hsa-miR-508-5p	MIMAT0004778	0.3611	0.17393	0.672499	0.100512	0.663445	0.510422
hsa-miR-509-3-5p	MIMAT0004975	0.0370886	0.000314749	0.154014	0.326628	0.0528763	0.551062
hsa-miR-509-3p	MIMAT0002881	0.0816141	0.968281	0.104513	0.0297136	0.0430389	0.596864
hsa-miR-509-5p	MIMAT0004779	0.790737	0.53514	0.74096	0.014344	0.079132	0.0918471
hsa-miR-510	MIMAT0002882	0.201864	0.217423	0.980412	0.0961449	0.579452	0.65909
hsa-miR-511	MIMAT0002808	0.216317	0.86511	0.332174	0.141876	0.138971	0.0563745
hsa-miR-512-3p	MIMAT0002823	0.416421	0.264546	0.772396	0.0127404	0.160107	0.171889
hsa-miR-512-5p	MIMAT0002822	0.81874	0.753742	0.935667	0.0796354	0.174035	0.237384
hsa-miR-513a-3p	MIMAT0004777	0.0321129	0.122651	0.597584	0.00111635	0.0763722	0.274049
hsa-miR-513a-5p	MIMAT0002877	0.86634	0.0146921	0.0161682	0.420818	0.00787409	0.615584
hsa-miR-513b	MIMAT0005788	0.577771	0.268129	0.126222	0.740008	0.570559	0.542318
hsa-miR-513c-5p	MIMAT0005789	0.0179043	0.131209	0.444719	0.885801	0.290974	0.157746
hsa-miR-514a-3p	MIMAT0002883	0.965537	0.514168	0.573645	0.246982	0.11545	0.36523
hsa-miR-514b-3p	MIMAT0015088	0.829274	0.939187	0.78956	0.5718	0.646895	0.570564
hsa-miR-514b-5p	MIMAT0015087	0.339726	0.599662	0.175645	0.200588	0.44736	0.113227
hsa-miR-515-3p	MIMAT0002827	0.333731	0.591047	0.700351	0.0011798	0.0107843	0.0660783
hsa-miR-515-5p	MIMAT0002826	0.187726	0.397645	0.674728	0.0201162	0.143129	0.359992
hsa-miR-516a-3p	MIMAT0006778	0.135383	0.0273035	0.498766	0.00645815	0.44779	0.2691
hsa-miR-516a-5p	MIMAT0004770	0.843389	0.483813	0.408692	0.855232	0.701174	0.790793
hsa-miR-516b-5p	MIMAT0002859	0.807118	0.246372	0.196263	0.782064	0.243784	0.957881
hsa-miR-517a-3p	MIMAT0002852	0.156263	0.280041	0.768114	0.0235662	0.220654	0.420632
hsa-miR-517b-3p	MIMAT0002857	0.889556	0.227792	0.323868	0.973457	0.358372	0.948954
hsa-miR-517c-3p+hsa-miR-519a-3p	MIMAT0002866	0.806573	0.138222	0.252192	0.98237	0.251723	0.888182
hsa-miR-518a-3p	MIMAT0002863	0.258872	0.561928	0.621674	0.0283672	0.120553	0.349116
hsa-miR-518b	MIMAT0002844	0.663061	0.596347	0.375728	0.146185	0.080406	0.411281
hsa-miR-518c-3p	MIMAT0002848	0.617664	0.88388	0.555459	0.411999	0.38612	0.763302
hsa-miR-518d-3p	MIMAT0002864	0.774388	0.452828	0.665995	0.967623	0.530089	0.829778
hsa-miR-518e-3p	MIMAT0002861	0.353552	0.204062	0.743785	0.0944171	0.593811	0.501734
hsa-miR-518f-3p	MIMAT0002842	0.934129	0.785419	0.743988	0.533313	0.432412	0.675103
hsa-miR-519b-3p	MIMAT0002837	0.312078	0.365842	0.931078	0.689508	0.281204	0.340824
hsa-miR-519b-5p+hsa-miR-519c-5p	MIMAT0005454	0.404092	0.376903	0.115099	8.83376e-05	0.00376301	0.000450734
hsa-miR-519c-3p	MIMAT0002832	0.557155	0.456424	0.878861	0.0143576	0.0974352	0.139216
hsa-miR-519d	MIMAT0002853	0.393628	0.938162	0.395962	0.860092	0.919969	0.49533
hsa-miR-519e-3p	MIMAT0002829	0.580762	0.521099	0.273353	0.179117	0.467698	0.169617
hsa-miR-520a-3p	MIMAT0002834	0.211706	0.121185	0.769982	0.156349	0.93667	0.78564
hsa-miR-520a-5p	MIMAT0002833	0.866591	0.741224	0.647073	0.835743	0.944323	0.790893
hsa-miR-520b	MIMAT0002843	0.0584555	0.859032	0.059021	0.77893	0.906474	0.15303
hsa-miR-520c-3p	MIMAT0002846	0.165171	0.246154	0.845981	0.0559917	0.401623	0.577608
hsa-miR-520d-3p	MIMAT0002856	0.00124367	0.0471717	0.266969	0.0131877	0.000126602	7.68328e-05
hsa-miR-520d-5p+hsa-miR-518a-5p+hsa-miR-527	MIMAT0002855	0.880375	0.738795	0.864526	0.0733047	0.16797	0.207305
hsa-miR-520e	MIMAT0002825	0.150746	0.734895	0.318904	0.189624	0.349512	0.943427
hsa-miR-520f	MIMAT0002830	0.726047	0.885784	0.851904	0.338883	0.445252	0.617175
hsa-miR-520g	MIMAT0002858	0.0404589	0.830602	0.0950129	0.52237	0.450542	0.0715754
hsa-miR-520h	MIMAT0002867	0.242588	0.453396	0.0789757	0.0690336	0.281848	0.0332222
hsa-miR-521	MIMAT0002854	0.361941	0.916794	0.353885	0.0272755	0.0522957	0.0238536
hsa-miR-522-3p	MIMAT0002868	0.46376	0.862242	0.407836	0.947245	0.843701	0.673973
hsa-miR-523-3p	MIMAT0002840	0.00116258	0.208099	0.0722467	0.224634	0.902691	0.243313
hsa-miR-524-3p	MIMAT0002850	0.0581281	0.109456	0.803242	0.0922162	0.776755	0.953074
hsa-miR-524-5p	MIMAT0002849	0.963993	0.858167	0.901477	0.160522	0.252076	0.300732
hsa-miR-525-3p	MIMAT0002839	0.00934728	0.101418	0.391763	0.16725	0.981438	0.533074
hsa-miR-525-5p	MIMAT0002838	0.125119	0.0523776	0.694274	0.00555756	4.75582e-05	0.00201698
hsa-miR-526a+hsa-miR-520c-5p+hsa-miR-518d-5p	MIMAT0002845	0.438997	0.600188	0.824775	0.0106916	0.0540171	0.150483
hsa-miR-526b-5p	MIMAT0002835	0.307901	0.544671	0.711397	0.201115	0.099337	0.104281
hsa-miR-532-3p	MIMAT0004780	0.388649	0.952282	0.465243	0.17238	0.194448	0.112164
hsa-miR-532-5p	MIMAT0002888	0.569258	0.0810678	0.275083	0.000470614	0.0669812	0.0222943
hsa-miR-539-5p	MIMAT0003163	0.148925	0.225354	0.844481	0.575797	0.659051	0.614686
hsa-miR-541-3p	MIMAT0004920	0.23707	0.390389	0.775949	0.000510084	0.0121115	0.0608064
hsa-miR-542-3p	MIMAT0003389	0.885526	0.588426	0.528323	0.000983072	0.00948907	0.00957648
hsa-miR-542-5p	MIMAT0003340	0.777061	0.706829	0.928983	0.121991	0.262215	0.321964
hsa-miR-543	MIMAT0004954	0.544944	0.61558	0.31012	0.817734	0.854091	0.572919
hsa-miR-544a	MIMAT0003164	0.145938	0.811816	0.122454	0.148843	0.130992	0.872897
hsa-miR-544b	MIMAT0015004	0.142231	0.189167	0.900259	0.00358574	0.101899	0.205924
hsa-miR-545-3p	MIMAT0003165	0.940453	0.690822	0.764934	0.892061	0.661896	0.880069
hsa-miR-548a-3p	MIMAT0003251	0.84681	0.544053	0.461769	0.905546	0.557812	0.972717
hsa-miR-548a-5p	MIMAT0004803	0.614673	0.0779781	0.0370409	0.000507896	0.0720281	0.00308483
hsa-miR-548aa	MIMAT0018447	4.08899e-05	0.257844	0.00706821	1.34284e-06	1.04168e-07	2.96356e-10
hsa-miR-548ab	MIMAT0018928	0.808083	0.300216	0.462479	0.166653	0.651108	0.37218
hsa-miR-548ac	MIMAT0018938	0.484693	0.439014	0.176737	0.902662	0.470935	0.721568
hsa-miR-548ad	MIMAT0018946	0.0194986	0.00757254	0.736622	0.112642	0.517289	0.765333
hsa-miR-548ae	MIMAT0018954	0.650473	0.0851603	0.23963	0.161096	0.00832278	0.175859
hsa-miR-548ag	MIMAT0018969	0.162857	0.62815	0.409633	0.236144	0.481122	0.998993
hsa-miR-548ah-5p	MIMAT0018972	0.0684405	0.445211	0.339258	0.500379	0.223147	0.0925902
hsa-miR-548ai	MIMAT0018989	0.00192351	0.055664	0.289107	0.000109538	4.40534e-07	8.38716e-07
hsa-miR-548aj-3p	MIMAT0018990	0.167604	0.0673179	0.666363	0.186934	0.817922	0.909522
hsa-miR-548ak	MIMAT0019013	0.751925	0.916324	0.848486	0.0365389	0.0456464	0.0737317
hsa-miR-548al	MIMAT0019024	0.111564	0.19872	0.792005	0.360764	0.862048	0.741578
hsa-miR-548am-3p	MIMAT0019076	0.0768877	0.350773	0.45283	0.0115743	0.114225	0.437021
hsa-miR-548an	MIMAT0019079	0.609785	0.0459051	0.168418	0.00138653	0.174061	0.0360804
hsa-miR-548b-3p	MIMAT0003254	0.718465	0.344878	0.230057	0.796646	0.612102	0.669345
hsa-miR-548b-5p	MIMAT0004798	0.0622192	0.607096	0.220777	0.844101	0.558679	0.177824
hsa-miR-548c-3p	MIMAT0003285	0.660548	0.74968	0.91584	0.11273	0.229238	0.357485
hsa-miR-548c-5p	MIMAT0004806	0.138051	0.445688	0.517317	0.729181	0.777334	0.489779
hsa-miR-548d-3p	MIMAT0003323	0.149212	0.505403	0.484238	0.00302949	0.0283291	0.186611
hsa-miR-548d-5p	MIMAT0004812	0.000145857	0.268855	0.0146834	0.0176438	0.192057	0.52097
hsa-miR-548e	MIMAT0005874	0.122028	0.227541	0.0116496	0.665179	0.580331	0.186215
hsa-miR-548f	MIMAT0005895	0.981492	0.386695	0.436721	0.700583	0.742361	0.782079
hsa-miR-548g-3p	MIMAT0005912	0.763574	0.291256	0.483972	0.00882892	0.116607	0.0731495
hsa-miR-548h-5p	MIMAT0005928	0.357412	0.127856	0.570939	0.71275	0.124687	0.383992
hsa-miR-548i	MIMAT0005935	0.317343	0.238212	0.0455432	0.54501	0.138165	0.854191
hsa-miR-548j	MIMAT0005875	0.457126	0.55322	0.896334	0.402893	0.217562	0.266131
hsa-miR-548k	MIMAT0005882	0.377645	0.794865	0.572822	0.0390858	0.0917728	0.31866
hsa-miR-548l	MIMAT0005889	0.679059	0.673866	0.990893	0.521816	0.798079	0.826099
hsa-miR-548m	MIMAT0005917	0.868111	0.213669	0.319081	0.434013	0.0900094	0.484036
hsa-miR-548n	MIMAT0005916	0.0494478	0.0941018	0.806397	0.0465876	0.00168473	0.00558286
hsa-miR-548o-3p	MIMAT0005919	0.928249	0.677074	0.762423	0.436815	0.298238	0.517394
hsa-miR-548p	MIMAT0005934	0.781881	0.365193	0.559608	0.446839	0.9877	0.69007
hsa-miR-548q	MIMAT0011163	0.891336	0.800806	0.913699	7.34216e-06	9.23108e-05	0.000928887
hsa-miR-548s	MIMAT0014987	0.474614	0.184691	0.0607066	0.631784	0.545478	0.41062
hsa-miR-548t-5p	MIMAT0015009	0.0828925	0.0284192	0.658188	0.0373888	0.854725	0.642983
hsa-miR-548u	MIMAT0015013	0.711434	0.979354	0.754147	0.763409	0.767084	0.641258
hsa-miR-548v	MIMAT0015020	0.399384	0.392872	0.119619	0.244559	0.0821041	0.733403
hsa-miR-548w	MIMAT0015060	0.452486	0.471974	0.983475	0.220621	0.577883	0.655759
hsa-miR-548x-3p	MIMAT0015081	0.151366	0.828198	0.268312	0.830499	0.713688	0.278217
hsa-miR-548y	MIMAT0018354	0.469513	0.127052	0.453754	0.000735475	1.75353e-05	0.00249276
hsa-miR-548z	MIMAT0018446	0.978604	0.94368	0.928578	0.532743	0.605815	0.624017
hsa-miR-549	MIMAT0003333
hsa-miR-550a-5p	MIMAT0004800	0.33739	0.0892492	0.48753	0.249546	0.777965	0.797643
hsa-miR-550b-3p	MIMAT0018445	0.884125	0.803752	0.923091	0.434723	0.36213	0.492806
hsa-miR-551a	MIMAT0003214	0.141378	0.0526263	0.653763	0.288707	0.580517	0.888007
hsa-miR-551b-3p	MIMAT0003233	0.527638	0.392624	0.83097	0.230969	0.0766775	0.188833
hsa-miR-552	MIMAT0003215	0.362112	0.897207	0.342318	0.368021	0.354167	0.922924
hsa-miR-553	MIMAT0003216	0.42255	0.996688	0.467281	0.816239	0.828822	0.48919
hsa-miR-554	MIMAT0003217	0.0147653	0.196364	0.303438	0.0841211	0.571246	0.796856
hsa-miR-555	MIMAT0003219	0.843972	0.625341	0.786148	0.936226	0.647295	0.851546
hsa-miR-556-3p	MIMAT0004793	0.0588997	0.945066	0.0974176	0.383661	0.393928	0.0608741
hsa-miR-556-5p	MIMAT0003220	0.846449	0.673203	0.83149	0.560262	0.386721	0.571381
hsa-miR-557	MIMAT0003221	0.46647	0.354222	0.848159	0.00388426	0.0552449	0.0852554
hsa-miR-558	MIMAT0003222	0.70102	0.255881	0.484712	0.793999	0.257108	0.656531
hsa-miR-559	MIMAT0003223	0.00414269	0.405052	0.0651982	0.149368	0.505391	0.453521
hsa-miR-561-3p	MIMAT0003225	0.706025	0.489174	0.768293	0.350817	0.161769	0.342245
hsa-miR-562	MIMAT0003226	0.58094	0.499796	0.90463	0.0489702	0.0195373	0.0646928
hsa-miR-563	MIMAT0003227	0.0176924	0.102921	0.511745	0.00266923	0.141823	0.451709
hsa-miR-564	MIMAT0003228	0.383634	0.376204	0.981753	0.441424	0.161014	0.252833
hsa-miR-566	MIMAT0003230	0.723357	0.392883	0.641218	0.174002	0.0551107	0.208351
hsa-miR-567	MIMAT0003231	0.076754	0.464122	0.348784	0.880128	0.475099	0.210662
hsa-miR-568	MIMAT0003232	0.586682	0.999678	0.62062	0.0152877	0.0262641	0.136379
hsa-miR-569	MIMAT0003234	0.551079	0.666207	0.346567	0.010407	0.0446121	0.0200498
hsa-miR-570-3p	MIMAT0003235	0.670293	0.0913163	0.0516294	0.00134395	0.107471	0.00684175
hsa-miR-571	MIMAT0003236	0.240609	0.491483	0.0883626	0.817436	0.741579	0.352809
hsa-miR-572	MIMAT0003237	0.802731	0.230407	0.182057	0.0287801	0.28917	0.0690406
hsa-miR-573	MIMAT0003238	0.739035	0.87881	0.870668	0.146411	0.146832	0.188469
hsa-miR-574-3p	MIMAT0003239	0.736824	0.32961	0.227846	0.502069	0.8792	0.468543
hsa-miR-574-5p	MIMAT0004795	0.337205	0.818219	0.27724	0.00187335	0.00244283	0.0817415
hsa-miR-575	MIMAT0003240	0.0384096	0.880441	0.0805213	0.608052	0.725131	0.346289
hsa-miR-576-3p	MIMAT0004796	0.726493	0.474013	0.732318	0.0218275	0.124004	0.13007
hsa-miR-576-5p	MIMAT0003241	0.327084	0.148264	0.659004	0.197392	0.965151	0.728287
hsa-miR-577	MIMAT0003242	0.903635	0.823298	0.9237	0.616057	0.525296	0.646979
hsa-miR-578	MIMAT0003243	0.129036	0.593828	0.373003	0.116705	0.308716	0.830718
hsa-miR-579	MIMAT0003244	1.46896e-08	0.000593987	0.0463452	2.57061e-12	0.000205882	0.0958051
hsa-miR-580	MIMAT0003245	0.59528	0.694325	0.903445	0.0396364	0.114981	0.223053
hsa-miR-581	MIMAT0003246	0.0313128	0.278807	0.335916	0.26446	0.864668	0.590768
hsa-miR-582-3p	MIMAT0004797	0.8076	0.972425	0.849322	0.0664986	0.0980563	0.216953
hsa-miR-582-5p	MIMAT0003247	0.810287	0.415562	0.594283	0.23317	0.0830794	0.289998
hsa-miR-583	MIMAT0003248	0.55884	0.375071	0.774882	0.230371	0.688309	0.593616
hsa-miR-584-5p	MIMAT0003249	0.630985	0.748022	0.462865	0.753971	0.972537	0.58486
hsa-miR-585	MIMAT0003250	0.588263	0.26946	0.598956	0.85775	0.301538	0.628531
hsa-miR-586	MIMAT0003252	0.297709	0.382484	0.886416	0.185979	0.599734	0.738824
hsa-miR-587	MIMAT0003253	0.295302	0.966573	0.321079	0.479582	0.495991	0.891328
hsa-miR-588	MIMAT0003255	0.1859	0.29874	0.805486	0.584315	0.751782	0.663297
hsa-miR-589-5p	MIMAT0004799	7.03125e-05	0.650877	0.00135368	0.500711	0.330495	0.00217495
hsa-miR-590-3p	MIMAT0004801	0.108581	0.164329	0.858253	0.0380868	0.420107	0.588479
hsa-miR-590-5p	MIMAT0003258	0.37687	0.0711657	0.389721	3.21282e-06	0.0044073	0.00305234
hsa-miR-591	MIMAT0003259	0.690567	0.674723	0.980374	0.797414	0.924325	0.951174
hsa-miR-592	MIMAT0003260	0.895991	0.678443	0.615856	0.535091	0.808655	0.579417
hsa-miR-593-3p	MIMAT0004802	0.121198	0.751371	0.0882952	0.0376499	0.0978273	0.0101161
hsa-miR-595	MIMAT0003263	0.478354	0.630691	0.275871	0.897404	0.794776	0.580008
hsa-miR-596	MIMAT0003264	0.358069	0.420874	0.924675	0.990178	0.519187	0.548522
hsa-miR-597	MIMAT0003265	0.700307	0.281872	0.178997	0.906046	0.460172	0.736233
hsa-miR-598	MIMAT0003266	0.386484	0.443534	0.934722	0.10423	0.375679	0.499587
hsa-miR-599	MIMAT0003267	0.403863	0.632804	0.74925	0.677721	0.996105	0.824774
hsa-miR-600	MIMAT0003268	0.755503	0.468149	0.699623	8.59887e-11	7.61419e-08	2.36032e-06
hsa-miR-601	MIMAT0003269	0.0455773	0.437173	0.269345	0.314889	0.756861	0.601003
hsa-miR-602	MIMAT0003270	0.547978	0.326229	0.719873	0.00236522	0.044081	0.0550334
hsa-miR-603	MIMAT0003271	0.637171	0.551758	0.904886	0.303442	0.634973	0.633332
hsa-miR-604	MIMAT0003272	0.561945	0.0318672	0.146455	0.765609	0.156953	0.883364
hsa-miR-605	MIMAT0003273	0.248968	0.291902	0.938042	0.00598897	0.000814661	0.00473552
hsa-miR-606	MIMAT0003274	0.531349	0.769248	0.764489	0.0865915	0.0716816	0.088863
hsa-miR-607	MIMAT0003275	0.670808	0.662542	0.987645	0.862979	0.616003	0.686215
hsa-miR-608	MIMAT0003276	0.392353	0.865059	0.5336	0.579375	0.521106	0.332081
hsa-miR-609	MIMAT0003277	0.133626	0.828385	0.117177	0.219201	0.339417	0.0580349
hsa-miR-610	MIMAT0003278	0.750423	0.94135	0.824378	0.0135598	0.0203353	0.0378946
hsa-miR-611	MIMAT0003279	0.927621	0.624635	0.593114	0.985519	0.687965	0.964411
hsa-miR-612	MIMAT0003280	0.167686	0.872933	0.160115	0.657089	0.594282	0.582236
hsa-miR-613	MIMAT0003281	0.643524	0.0778144	0.227867	0.0260838	0.514869	0.164722
hsa-miR-614	MIMAT0003282	0.0885744	0.402859	0.435612	0.000263997	0.00725488	0.0946474
hsa-miR-615-3p	MIMAT0003283	0.508555	0.653025	0.309037	0.824571	0.577627	0.797326
hsa-miR-615-5p	MIMAT0004804	0.858775	0.922842	0.801421	0.105036	0.118398	0.26507
hsa-miR-616-3p	MIMAT0004805	0.0224525	0.0981333	0.580016	0.0867616	0.788636	0.866174
hsa-miR-617	MIMAT0003286	0.627924	0.124173	0.0628114	0.896553	0.275451	0.681779
hsa-miR-618	MIMAT0003287	0.354513	0.0219647	0.203828	0.019738	0.738615	0.241053
hsa-miR-619	MIMAT0003288	0.102854	0.882838	0.176945	0.567254	0.683061	0.53883
hsa-miR-620	MIMAT0003289	0.818396	0.121987	0.223211	0.482902	0.566061	0.70071
hsa-miR-621	MIMAT0003290	0.572235	0.659081	0.356663	0.18706	0.388779	0.172833
hsa-miR-622	MIMAT0003291	0.135242	0.0116142	0.333024	0.00015565	0.138911	0.0565059
hsa-miR-623	MIMAT0003292	0.601062	0.724734	0.879639	0.774306	0.589312	0.579975
hsa-miR-624-3p	MIMAT0004807	0.430745	0.416024	0.973899	0.919333	0.463707	0.559795
hsa-miR-625-5p	MIMAT0003294	0.341489	0.881934	0.465611	0.4597	0.575044	0.959471
hsa-miR-626	MIMAT0003295	0.962285	0.0580169	0.0730547	0.754571	0.228199	0.789169
hsa-miR-627	MIMAT0003296	0.239922	0.0549045	0.483395	0.000507584	0.0938386	0.0600397
hsa-miR-628-3p	MIMAT0003297	0.702639	0.767574	0.940152	0.561509	0.764566	0.845536
hsa-miR-628-5p	MIMAT0004809	0.643031	0.683208	0.96358	0.486245	0.751277	0.818079
hsa-miR-629-5p	MIMAT0004810	0.000201389	0.0136069	0.267106	0.0393405	0.95755	0.408356
hsa-miR-630	MIMAT0003299	0.0122691	0.66198	0.00724751	0.000246224	0.00021267	0.24203
hsa-miR-631	MIMAT0003300	0.0111802	0.480311	0.0968734	3.56817e-05	0.0012264	0.132727
hsa-miR-632	MIMAT0003302	0.180185	0.433263	0.618552	0.119042	0.0408564	0.0410479
hsa-miR-633	MIMAT0003303	0.655385	0.64139	0.402885	0.489186	0.78925	0.417289
hsa-miR-634	MIMAT0003304	0.0155828	0.132066	0.415782	0.000452727	0.0424651	0.269335
hsa-miR-635	MIMAT0003305	0.482272	0.0728802	0.310077	0.0237718	0.508962	0.206815
hsa-miR-636	MIMAT0003306	0.321581	0.659003	0.19006	0.0569913	0.036494	0.420268
hsa-miR-637	MIMAT0003307	0.447059	0.303664	0.797546	0.293985	0.0765657	0.199066
hsa-miR-638	MIMAT0003308	0.368555	0.606195	0.731205	0.00140651	0.0117162	0.0653262
hsa-miR-639	MIMAT0003309	3.91168e-06	0.0196313	0.0401256	0.993256	0.0675245	0.0030748
hsa-miR-640	MIMAT0003310	0.000976957	0.00277211	0.8081	0.606584	0.0598024	0.0838931
hsa-miR-641	MIMAT0003311	0.253957	0.466354	0.713493	0.104375	0.360183	0.618462
hsa-miR-642a-5p	MIMAT0003312	0.601409	0.326091	0.166894	0.477875	0.154727	0.839652
hsa-miR-642b-3p	MIMAT0018444	0.405957	0.694257	0.693276	0.809681	0.929403	0.725218
hsa-miR-643	MIMAT0003313	0.0764722	0.904641	0.132696	0.608434	0.572946	0.126787
hsa-miR-644a	MIMAT0003314	0.492259	0.0341282	0.183685	0.507376	0.289394	0.951165
hsa-miR-645	MIMAT0003315	0.962601	0.275104	0.29374	0.0262409	0.238804	0.0863195
hsa-miR-646	MIMAT0003316	0.27747	0.139794	0.709012	0.441013	0.648565	0.909369
hsa-miR-647	MIMAT0003317	0.00214859	0.23272	0.0901074	0.732063	0.210306	0.0256257
hsa-miR-648	MIMAT0003318	0.400283	0.000432041	0.0130678	0.258082	0.0830875	0.75138
hsa-miR-649	MIMAT0003319	0.281046	0.489836	0.730195	0.435156	0.863623	0.919435
hsa-miR-650	MIMAT0003320	0.583117	0.643622	0.941724	0.944871	0.76368	0.76395
hsa-miR-651	MIMAT0003321	0.176843	0.391974	0.0433246	0.623974	0.261533	0.619683
hsa-miR-652-3p	MIMAT0003322	0.0829534	0.362397	0.015507	0.859395	0.579361	0.211829
hsa-miR-653	MIMAT0003328	0.00308629	0.000143681	0.416497	2.74012e-08	0.0356306	0.0208111
hsa-miR-654-3p	MIMAT0004814	0.633693	0.595923	0.955986	2.08956e-09	3.92946e-07	2.28173e-05
hsa-miR-654-5p	MIMAT0003330	0.627105	0.121181	0.323305	0.65263	0.419675	0.976845
hsa-miR-655	MIMAT0003331	0.875255	0.125709	0.204038	0.581272	0.484287	0.751069
hsa-miR-656	MIMAT0003332	0.455679	0.892193	0.579157	0.436706	0.412589	0.285045
hsa-miR-657	MIMAT0003335	0.422535	0.122779	0.488025	0.919199	0.262169	0.660999
hsa-miR-658	MIMAT0003336	0.210249	0.775787	0.379563	0.263569	0.423491	0.966193
hsa-miR-659-3p	MIMAT0003337	0.226985	0.00931196	0.193923	0.00448984	0.576987	0.168279
hsa-miR-660-5p	MIMAT0003338	0.920508	0.332982	0.324919	0.847591	0.348317	0.934989
hsa-miR-661	MIMAT0003324	0.430652	0.00695929	0.00133321	0.258526	0.276552	0.172866
hsa-miR-662	MIMAT0003325	0.260209	0.1849	0.843254	0.904866	0.249031	0.415539
hsa-miR-663a	MIMAT0003326	0.245717	0.873291	0.362566	0.20279	0.297587	0.826223
hsa-miR-663b	MIMAT0005867	0.823103	0.239061	0.196966	0.76592	0.513405	0.711849
hsa-miR-664-3p	MIMAT0005949	0.246416	0.583439	0.118243	0.68797	0.424009	0.659613
hsa-miR-665	MIMAT0004952	0.453709	0.840473	0.385155	0.957244	0.835614	0.659306
hsa-miR-668	MIMAT0003881	0.360908	0.438414	0.121724	0.242881	0.6452	0.140885
hsa-miR-670	MIMAT0010357	0.975172	0.161246	0.206046	0.182321	0.0201072	0.302515
hsa-miR-671-3p	MIMAT0004819	0.142252	0.697461	0.327931	0.99617	0.756351	0.343778
hsa-miR-671-5p	MIMAT0003880	0.177382	0.4281	0.618722	0.00865705	0.0747184	0.261261
hsa-miR-675-5p	MIMAT0004284	0.588494	0.536938	0.287879	0.654833	0.370527	0.992999
hsa-miR-7-5p	MIMAT0000252	0.0504536	0.07554	0.886961	0.032363	0.573723	0.714987
hsa-miR-708-5p	MIMAT0004926	0.677824	0.00518996	0.0277389	0.289723	0.21907	0.592199
hsa-miR-711	MIMAT0012734	0.555472	0.531936	0.265258	0.224024	0.108275	0.587209
hsa-miR-718	MIMAT0012735	0.378736	0.581989	0.19018	0.612643	0.369673	0.855695
hsa-miR-720	MIMAT0005954	0.675383	0.982493	0.687822	0.0183903	0.0294273	0.128952
hsa-miR-744-5p	MIMAT0004945	0.600163	0.269401	0.588032	0.665422	0.636402	0.992799
hsa-miR-758	MIMAT0003879	0.141403	0.797133	0.270167	0.255943	0.401613	0.933171
hsa-miR-759	MIMAT0010497	0.39893	0.900557	0.376749	0.609165	0.711249	0.352521
hsa-miR-760	MIMAT0004957	0.0103557	0.486354	0.0903657	0.151187	0.062461	0.00622329
hsa-miR-761	MIMAT0010364	0.0994242	0.540658	0.348962	0.811596	0.792578	0.379845
hsa-miR-762	MIMAT0010313	0.0543382	0.12853	0.726012	0.0219742	0.366378	0.616989
hsa-miR-764	MIMAT0010367	0.0767993	0.545899	0.291435	0.71781	0.420051	0.158181
hsa-miR-765	MIMAT0003945	0.463383	0.808604	0.656623	0.0732801	0.146872	0.375302
hsa-miR-766-3p	MIMAT0003888	0.310915	0.986296	0.364189	0.201596	0.236527	0.105373
hsa-miR-767-3p	MIMAT0003883	0.132693	0.136406	0.996407	0.00404934	0.14373	0.225226
hsa-miR-767-5p	MIMAT0003882	0.0109115	0.69502	0.0502872	0.00326134	0.016968	0.552228
hsa-miR-769-3p	MIMAT0003887	0.785624	0.923653	0.873366	0.594801	0.573568	0.563238
hsa-miR-769-5p	MIMAT0003886	0.040667	0.257702	0.411952	0.0289943	0.266846	0.733925
hsa-miR-770-5p	MIMAT0003948	0.457557	0.752541	0.699581	0.00880963	0.0313839	0.131465
hsa-miR-802	MIMAT0004185	0.00161362	0.00385309	0.836693	0.395122	0.135007	0.166991
hsa-miR-873-5p	MIMAT0004953	0.951317	0.223332	0.285434	0.401593	0.0842135	0.499595
hsa-miR-874	MIMAT0004911	0.00637173	0.613238	0.0434739	0.63493	0.970184	0.163543
hsa-miR-875-3p	MIMAT0004923	0.909413	0.237774	0.324199	0.716671	0.207145	0.727651
hsa-miR-875-5p	MIMAT0004922	0.23941	0.22844	0.968418	0.296272	0.992458	0.971484
hsa-miR-876-3p	MIMAT0004925	0.697706	0.963021	0.691593	0.160574	0.186084	0.415577
hsa-miR-876-5p	MIMAT0004924	0.228454	0.516324	0.618231	0.291827	0.13978	0.115686
hsa-miR-877-5p	MIMAT0004949	0.746037	0.76611	0.983595	0.364003	0.286476	0.370077
hsa-miR-885-3p	MIMAT0004948	0.558051	0.0999571	0.32486	0.425261	0.57293	0.819623
hsa-miR-885-5p	MIMAT0004947	0.816437	0.918863	0.90647	0.294605	0.298083	0.345302
hsa-miR-887	MIMAT0004951	0.817845	0.71062	0.89454	0.885553	0.872852	0.96897
hsa-miR-888-5p	MIMAT0004916	0.0894337	0.0277822	0.628952	0.00413036	0.369806	0.2789
hsa-miR-889	MIMAT0004921	0.285643	0.12445	0.656293	0.0282289	0.422718	0.328481
hsa-miR-890	MIMAT0004912	0.448188	0.883458	0.408617	0.0594083	0.0653573	0.346325
hsa-miR-891a	MIMAT0004902	0.759201	0.388251	0.605177	0.72269	0.315355	0.641197
hsa-miR-891b	MIMAT0004913	0.162839	0.00268661	5.30818e-05	1.32344e-06	1.09596e-11	0.00561433
hsa-miR-892a	MIMAT0004907	0.0345236	0.375512	0.267774	0.160593	0.556241	0.768115
hsa-miR-892b	MIMAT0004918	0.719045	0.445224	0.706348	0.100827	0.366559	0.311172
hsa-miR-9-5p	MIMAT0000441	0.00013009	0.285871	0.0123715	0.949028	0.369028	0.012159
hsa-miR-920	MIMAT0004970	0.138153	0.0895962	0.829237	0.372202	0.604496	0.782258
hsa-miR-921	MIMAT0004971	0.847453	0.807523	0.689073	0.0509622	0.0476786	0.175081
hsa-miR-922	MIMAT0004972	0.514967	0.315021	0.738379	0.438613	0.935596	0.866007
hsa-miR-924	MIMAT0004974	0.914525	0.291045	0.283625	0.282154	0.876997	0.37652
hsa-miR-92a-3p	MIMAT0000092	0.432537	0.328334	0.105831	0.0405797	0.00815454	0.294609
hsa-miR-92b-3p	MIMAT0003218	0.726888	0.000276942	0.00238657	0.0381325	0.336615	0.177841
hsa-miR-93-5p	MIMAT0000093	0.122654	0.374142	0.557644	0.0719383	0.342266	0.709797
hsa-miR-933	MIMAT0004976	0.0885895	0.454459	0.389101	0.495463	0.971218	0.563518
hsa-miR-934	MIMAT0004977	0.438654	0.376779	0.912375	0.280042	0.768427	0.748053
hsa-miR-935	MIMAT0004978	0.967231	0.708596	0.702199	0.543738	0.793081	0.626467
hsa-miR-936	MIMAT0004979	0.118327	0.779537	0.244134	0.0506457	0.116245	0.63267
hsa-miR-937	MIMAT0004980	0.141272	0.613783	0.0708998	0.0802079	0.045475	0.703278
hsa-miR-938	MIMAT0004981	0.0186711	0.178986	0.366642	0.184986	0.875025	0.612401
hsa-miR-939	MIMAT0004982	0.577775	0.0650052	0.0270972	0.499763	0.0384265	0.877696
hsa-miR-940	MIMAT0004983	0.981896	0.108146	0.132742	0.0608318	0.649972	0.15105
hsa-miR-941	MIMAT0004984	0.874678	0.0195031	0.0442243	0.416049	0.27458	0.606406
hsa-miR-942	MIMAT0004985	0.0457208	0.223028	0.48651	1.22759e-09	6.70747e-11	3.84373e-09
hsa-miR-943	MIMAT0004986	0.224675	0.663918	0.131732	0.833727	0.881145	0.347491
hsa-miR-944	MIMAT0004987	0.700292	0.504005	0.790275	0.00183059	0.000720924	0.00905461
hsa-miR-95	MIMAT0000094	0.000631689	0.0094082	0.473166	0.0354037	0.908027	0.547476
hsa-miR-96-5p	MIMAT0000095	0.0741412	0.0146748	0.531924	0.167741	0.511834	0.9189
hsa-miR-98	MIMAT0000096	0.0654404	0.0640874	0.975863	0.0324138	0.614639	0.661484
hsa-miR-99a-5p	MIMAT0000097	0.719351	0.544134	0.816224	0.529414	0.921116	0.805797
hsa-miR-99b-5p	MIMAT0000689	0.68218	0.244934	0.148124	0.896118	0.300894	0.869589
